# Supplementary material for: Protein language models uncover carbohydrate-active enzyme function in metagenomics
Source: BMC Bioinformatics. 2025 Nov 26;26:285. doi: 10.1186/s12859-025-06286-y (PMC12659350; doi:10.1186/s12859-025-06286-y)
Supplement: Supplementary file 2 — Additional file 2. [file 12859_2025_6286_MOESM2_ESM.csv]

0.3265125558953949	0.39050916019539456	[0.57929467]	01-013_k105_10004_5
0.33863494236663366	0.6049667632331814	[0.15414927]	01-013_k105_10004_7
-0.31132611781941827	-0.2875484523746022	[0.12035314]	01-013_k105_10030_14
-0.29865759621339666	-0.3923238147990751	[0.14025693]	01-013_k105_10030_21
-0.29011272595850796	-0.4313626253666253	[0.16466622]	01-013_k105_10030_5
0.3505007089198014	0.6335587499842605	[0.13159647]	01-013_k105_10043_2
0.31179026033227575	0.48791931192691695	[0.13211554]	01-013_k105_10075_3
-0.1887437123599298	-0.21542152785717367	[0.27813934]	01-013_k105_10141_4
-0.15798754771946924	-0.15205176652299404	[0.36663334]	01-013_k105_10141_6
-0.3101403410100634	-0.6885614473544612	[0.12317707]	01-013_k105_10146_10
-0.1891516119215339	1.7374438509336527	[0.3266209]	01-013_k105_10158_2
0.2994414914206852	0.5838770315055155	[0.25273036]	01-013_k105_10193_6
0.49352159826902975	0.8507368237765935	[0.04120611]	01-013_k105_10193_8
-0.18515892685917443	-0.1463442413171922	[0.43215527]	01-013_k105_10250_4
0.05943818304624041	0.2060579093588922	[0.73273399]	01-013_k105_10263_2
0.060481237002099446	0.2805414506244786	[0.82308413]	01-013_k105_10435_3
0.08624215162860897	1.5290621155620567	[0.8152206]	01-013_k105_10447_8
-0.29272338180209995	-0.44166184195771224	[0.0990707]	01-013_k105_10485_10
-0.37051264585913424	-0.40039345943606075	[0.04552298]	01-013_k105_10485_5
-0.30019613240863496	-0.31430081244207114	[0.14310063]	01-013_k105_10485_8
-0.23795830027437928	0.009650749697923608	[0.30148186]	01-013_k105_10485_9
-0.31877863668185696	-0.19535984609530663	[0.1096927]	01-013_k105_10561_2
-0.14040919644468675	1.0740390415989742	[0.84369401]	01-013_k105_10591_2
-0.19940252577422157	-0.13957927211267615	[0.24999877]	01-013_k105_10602_1
0.24960952670877717	0.4562540014968572	[0.34762009]	01-013_k105_10602_5
-0.13096388361815553	-0.16798132090611215	[0.44783798]	01-013_k105_10602_6
-0.09783137817911661	-0.14736709131477288	[0.64664569]	01-013_k105_10602_8
0.340159850888699	0.7782829682433905	[0.17812567]	01-013_k105_10702_1
0.31496629848272545	0.63014151855065	[0.40109532]	01-013_k105_10702_5
0.32919613979716383	0.8530747932432171	[0.27115027]	01-013_k105_10702_6
0.3034014981646124	0.6685091498150505	[0.39349813]	01-013_k105_10702_7
0.45453267395561453	1.9649511586960433	[0.03153298]	01-013_k105_10723_1
-0.3185582307876293	-0.33106971597031287	[0.10936502]	01-013_k105_10771_13
-0.3513194114850416	-0.49652148039396166	[0.08929842]	01-013_k105_10771_2
-0.28887728221600545	-0.6258465469555841	[0.16194807]	01-013_k105_10771_21
-0.3154060625046101	-0.47798086325252215	[0.1114232]	01-013_k105_10771_25
-0.11352090022987828	-0.7015769281179377	[0.80791848]	01-013_k105_10792_1
0.1163640643786079	0.45980069977467164	[0.90707014]	01-013_k105_10797_2
-0.2349127740016173	-0.2262780858425912	[0.25424183]	01-013_k105_10838_3
-0.1626087104772062	-0.11976442238764567	[0.38637948]	01-013_k105_10903_2
0.36226899999010737	0.5914802128589094	[0.16771542]	01-013_k105_10905_1
0.11695113969217157	0.34502942402272513	[0.52815173]	01-013_k105_10905_3
0.3482392975942789	0.44383071547576647	[0.2088265]	01-013_k105_10905_4
0.37371086295143074	0.39675436863834873	[0.09357457]	01-013_k105_10905_7
-0.2576508606296383	-0.3175092949933677	[0.23591028]	01-013_k105_10949_10
-0.16055568035913864	-0.11660111073244664	[0.52955105]	01-013_k105_10949_12
-0.25146361498026176	-0.2591619059486811	[0.25183982]	01-013_k105_10949_16
-0.34868837349454596	-0.5881367329485302	[0.07225819]	01-013_k105_10949_20
-0.23329194692843663	-0.5679157919712242	[0.35658563]	01-013_k105_10949_21
-0.3433971210077144	-0.4562816713420585	[0.10094069]	01-013_k105_10949_26
-0.40291438129317403	-0.9150988258708365	[0.03521241]	01-013_k105_10949_30
-0.42667242540412603	-0.7764640065699456	[0.02887125]	01-013_k105_10949_31
-0.37530559209247916	-0.8700016282361024	[0.0633697]	01-013_k105_10949_32
-0.4138613893584242	-0.814927253383425	[0.03361966]	01-013_k105_10949_34
-0.3197940165078628	-0.3924597039131982	[0.10732255]	01-013_k105_10949_35
-0.2562020025640484	-0.45501170640922917	[0.24321404]	01-013_k105_10949_36
-0.3243295259124684	-0.3372899518787458	[0.10364575]	01-013_k105_10949_39
-0.28125977367603144	-0.358516992743445	[0.17636967]	01-013_k105_10949_44
-0.27529059334240213	-0.3441923228029493	[0.19007836]	01-013_k105_10949_45
-0.2852026313566679	-0.3897046463681865	[0.16720448]	01-013_k105_10949_46
-0.2408161116554443	-0.45731755883402403	[0.28849033]	01-013_k105_10949_49
-0.29137619340355003	-0.4737937953114016	[0.15885065]	01-013_k105_10949_53
-0.32546032019677146	-0.5027192408086445	[0.10002714]	01-013_k105_10949_62
-0.30320708652517403	-0.6977949699156653	[0.13468867]	01-013_k105_10949_7
0.30577966082472896	0.46632847462261273	[0.25515639]	01-013_k105_11013_2
0.3565935364226687	0.7584511509200943	[0.27402726]	01-013_k105_11026_2
0.2737468942578901	0.4852952621617196	[0.2935488]	01-013_k105_11026_6
-0.059826695729013675	-0.14535119287399437	[0.79488703]	01-013_k105_11037_2
0.38001181973091686	0.34766253649351037	[0.27560483]	01-013_k105_11043_2
0.42753848612374806	0.5280690074898471	[0.06545869]	01-013_k105_11043_3
0.3526719086171644	0.738665500629465	[0.1941862]	01-013_k105_11043_5
-0.3260032162349617	-0.4388589837586776	[0.09814681]	01-013_k105_1105_32
-0.3472470059513878	-0.38079445016520325	[0.07435488]	01-013_k105_1105_50
-0.32133387496471266	-0.420835927856939	[0.10350499]	01-013_k105_1105_51
-0.31475908674482317	-0.42722577330239914	[0.11607878]	01-013_k105_1105_55
-0.3218719064432565	-0.32167187819815196	[0.10440899]	01-013_k105_1105_57
-0.3134180683350254	-0.44751364684698736	[0.11977053]	01-013_k105_1105_67
-0.3359446925257579	-0.3227434952707131	[0.08693354]	01-013_k105_1105_72
0.39675533075387304	0.7085621188044309	[0.1461341]	01-013_k105_11104_1
0.2192641019870065	0.2734180321551002	[0.31346217]	01-013_k105_11143_4
0.48634735324848755	0.7624062846382502	[0.04815622]	01-013_k105_11158_4
0.44716657338925125	0.794501286275692	[0.07070489]	01-013_k105_11158_5
0.5335015900010079	0.9697080090741015	[0.02015089]	01-013_k105_11158_6
0.3337247884116884	0.7031659135962074	[0.17970883]	01-013_k105_11158_7
-0.27299086825902036	-0.3121062268403098	[0.14443871]	01-013_k105_11163_2
0.08747936898570893	0.4303930270736205	[0.6903988]	01-013_k105_1122_12
0.3491658663661084	0.6969115403628685	[0.12922569]	01-013_k105_11246_1
0.19656455376530638	0.4131384104145448	[0.27833294]	01-013_k105_11246_2
-0.2957353516954545	-0.3608537250552371	[0.14555301]	01-013_k105_11275_2
-0.33632279284204136	-1.4842165802753373	[0.11594976]	01-013_k105_11306_2
-0.2254913200234367	-1.0338325161625637	[0.42094397]	01-013_k105_11306_7
-0.35294140894577036	-0.310436321427169	[0.06870201]	01-013_k105_11306_8
0.17004516601183248	2.642679593954208	[0.43623229]	01-013_k105_11344_2
0.10046508831173591	1.8956501900701057	[0.70847533]	01-013_k105_11345_1
0.31298972590530405	0.38116245542934957	[0.20217592]	01-013_k105_11368_13
0.20528375387803374	0.21278778079324415	[0.44112548]	01-013_k105_11368_14
0.3240346279804871	0.7829037400044283	[0.27397273]	01-013_k105_11368_4
-0.2609073103783865	-0.3011045590488052	[0.22491203]	01-013_k105_11401_1
-0.376998968753962	-0.5432446849736391	[0.05956882]	01-013_k105_11401_11
-0.25777592424745743	-0.4297528365394232	[0.23961438]	01-013_k105_11401_14
-0.3175826355803336	-0.33273416172894804	[0.11090913]	01-013_k105_11401_17
-0.3293856776508156	-0.825992307725143	[0.12854604]	01-013_k105_11401_19
-0.29943526923370356	-0.47441320978688994	[0.14327091]	01-013_k105_11401_2
-0.39961005568559643	-0.6846781684437628	[0.04259096]	01-013_k105_11401_20
0.39735593348323667	0.674978887160349	[0.11409393]	01-013_k105_1140_2
-0.3142863413456371	-0.3918183203304514	[0.11813316]	01-013_k105_11441_3
0.36422550761858546	0.966868739343886	[0.13601622]	01-013_k105_11472_1
0.22597291722085244	0.5622648723666578	[0.42709803]	01-013_k105_11484_9
0.19981267689030843	0.036439107832562545	[0.28412802]	01-013_k105_11513_1
0.371911859238062	0.5148170685488176	[0.05690315]	01-013_k105_11587_2
0.34363978252765254	0.6052909357132839	[0.08404489]	01-013_k105_11587_3
0.2586553921031832	1.028782835626051	[0.28741614]	01-013_k105_11603_1
0.4331177082415109	0.7487103957059392	[0.05260941]	01-013_k105_11605_2
-0.3021694625060148	-0.5052771545845308	[0.13601184]	01-013_k105_1162_1
-0.20605873134708558	-0.29969583214187073	[0.26844697]	01-013_k105_1163_1
0.2745694541276584	0.6241116816493623	[0.21414823]	01-013_k105_11683_2
0.40774930279394206	0.524370979357468	[0.07851591]	01-013_k105_11686_3
0.37536789102222745	0.5297517085709856	[0.28207251]	01-013_k105_11686_4
0.35569283855265843	0.6646423142161019	[0.13345912]	01-013_k105_11686_6
-0.16487409686122587	-0.08922028613251964	[0.56907426]	01-013_k105_11705_2
0.2448149168757073	2.777202904037732	[0.23331497]	01-013_k105_11706_2
0.42221896792145586	0.6835107491797511	[0.10129001]	01-013_k105_11752_3
-0.307947887418583	-0.3025091050661392	[0.12311755]	01-013_k105_11773_7
0.4421196544070174	1.3218430172633882	[0.05154173]	01-013_k105_11800_1
-0.2728317113305635	-0.00036475281681003	[0.19678571]	01-013_k105_11814_13
-0.3078992213105938	-0.2555183874769559	[0.12803615]	01-013_k105_11814_14
-0.36914674219832455	-0.4580229946346476	[0.05996652]	01-013_k105_11814_19
-0.32076975651932216	-0.40409703207434133	[0.10696344]	01-013_k105_11814_20
-0.3227641853597411	-0.4526110374820688	[0.10177261]	01-013_k105_11814_22
-0.2723320868965981	-0.3546457649950411	[0.19848355]	01-013_k105_11814_25
0.5485549670690774	2.210835492030164	[0.00431012]	01-013_k105_11818_3
0.5367708112255329	0.6575532372376658	[0.01811294]	01-013_k105_1187_3
0.30615466726785184	0.4519005995694064	[0.17641333]	01-013_k105_1187_4
0.42702766823389693	0.5336423836133517	[0.13086174]	01-013_k105_11896_2
0.24241261635808323	0.4288810285650334	[0.23907406]	01-013_k105_11896_7
0.38290712306724206	0.6880651679173382	[0.12214883]	01-013_k105_11942_6
0.5604417830419226	0.8712037824331411	[0.01244552]	01-013_k105_11988_2
-0.3105060757420086	-0.5634305838525318	[0.12200166]	01-013_k105_12004_2
-0.31607002232570464	-0.6331652921362526	[0.11259839]	01-013_k105_12004_5
-0.29288893237104524	-1.4003915152847881	[0.19192269]	01-013_k105_12004_6
-0.3149130739968395	-0.24867410960021777	[0.11702289]	01-013_k105_12022_2
0.23536189361715495	2.7330975241787243	[0.30043544]	01-013_k105_12038_2
-0.31185212177852445	-0.47056309543368385	[0.1064771]	01-013_k105_1203_2
-0.22095568137969493	-0.17491647764851317	[0.22103321]	01-013_k105_12062_2
-0.0991844198542365	-0.0273358797535825	[0.76301553]	01-013_k105_12062_6
0.24145250298671075	0.9554695435388197	[0.37208423]	01-013_k105_12071_3
0.11529053670835311	0.09551655782891252	[0.90633705]	01-013_k105_12123_2
0.2746074652857315	0.5992112452876562	[0.17659377]	01-013_k105_12148_11
0.4782394789143606	0.6660242615252572	[0.05530024]	01-013_k105_12148_12
0.4003111515158584	0.5549452204022868	[0.17068837]	01-013_k105_12148_14
0.4164496509797639	0.5183812051878467	[0.11417027]	01-013_k105_12148_17
0.292534984688889	0.4783846641030334	[0.19616523]	01-013_k105_12148_18
0.3092473623769079	0.48585521090497874	[0.23064387]	01-013_k105_12148_9
0.606709785678349	2.164323389915409	[0.00494273]	01-013_k105_12155_2
0.3419845649970166	0.3527092814534782	[0.21828398]	01-013_k105_12307_4
0.41427585307497544	0.6551805123552803	[0.12102003]	01-013_k105_12307_5
0.3480202512260327	0.5514130014129398	[0.11700732]	01-013_k105_12307_7
-0.2659810206115954	-0.4549712178325217	[0.15698559]	01-013_k105_12309_2
0.46524818722275574	0.7384306417061262	[0.07074239]	01-013_k105_12329_4
0.37647424759746867	0.58255334654799	[0.28736314]	01-013_k105_12329_5
0.25169535401185994	3.524020679394596	[0.69520536]	01-013_k105_12349_1
0.30965922804074075	2.6733957497753407	[0.12445619]	01-013_k105_12383_1
0.2900876124719411	0.557292932141285	[0.17291772]	01-013_k105_12385_1
0.3407928877525596	0.5432299594429695	[0.21673025]	01-013_k105_12442_3
0.27551707642473544	0.6430447127136791	[0.25294446]	01-013_k105_12442_5
0.11153275011865403	0.16809181970278372	[0.76176439]	01-013_k105_12451_2
0.3094505378786019	0.5558184518636544	[0.14779163]	01-013_k105_12469_2
0.5608517606762599	0.7654829373728461	[0.01035349]	01-013_k105_12469_3
-0.1359187936504703	-0.07060941465057151	[0.48619496]	01-013_k105_12487_3
-0.27574796183218975	-0.3470801135140398	[0.18781125]	01-013_k105_124_3
0.07239193935011051	0.8660289937195857	[0.94577738]	01-013_k105_12532_5
-0.19751665677941496	-0.3094175589766268	[0.25316756]	01-013_k105_12579_2
0.38162763880026973	0.5798205436541327	[0.1218373]	01-013_k105_12595_2
0.40220482625670884	0.6048195137074828	[0.14814809]	01-013_k105_12595_6
0.19812765495465295	0.278462141446844	[0.37691365]	01-013_k105_12607_21
0.0013708115742373634	0.2521458767346646	[0.99370643]	01-013_k105_12607_9
-0.23058848744848823	-0.341261367729758	[0.24434371]	01-013_k105_12683_5
0.18887283004702746	2.7851271837905447	[0.41374734]	01-013_k105_12694_2
0.3238845343699224	0.5109239015133314	[0.12361822]	01-013_k105_12736_1
0.4128622976048365	0.5342579250446966	[0.16631487]	01-013_k105_12736_3
-0.08755417799828559	-0.014196333858147399	[0.69148672]	01-013_k105_1275_4
-0.23002793542788247	-0.11541029106130442	[0.2046068]	01-013_k105_1275_6
0.14586344346526303	0.16733870902042686	[0.60864233]	01-013_k105_12775_16
0.20358417546895247	0.511214165778443	[0.5470767]	01-013_k105_12775_3
0.2605978120225827	0.606186028996391	[0.20431953]	01-013_k105_12901_1
0.18680852091899755	0.3043658678574835	[0.51655748]	01-013_k105_12987_3
0.2286629969307448	0.311932134462873	[0.76485342]	01-013_k105_12987_5
-0.22253890116867453	-0.28379037817937924	[0.23802173]	01-013_k105_1298_2
0.339002930948351	0.4842335043599927	[0.38293892]	01-013_k105_13145_2
0.3351493394330907	0.6347220188896825	[0.25059517]	01-013_k105_13145_3
0.34129196362936043	0.5972701956584673	[0.29729226]	01-013_k105_13145_4
0.3677685570700154	3.437728099484262	[0.16404917]	01-013_k105_13233_3
-0.1013452991569692	-0.0492570814610991	[0.62655222]	01-013_k105_13238_5
0.492897243619585	1.3433516393904343	[0.04618328]	01-013_k105_13300_3
0.015582981952653344	0.33463915314255177	[0.92897681]	01-013_k105_13321_1
0.4009527856321617	0.5494453882884327	[0.13747101]	01-013_k105_13369_3
-0.26919091950836377	-0.07956322264661114	[0.17252998]	01-013_k105_13382_3
-0.08041161749086922	-0.1297628835280141	[0.97488759]	01-013_k105_13382_6
0.3349033719470858	0.5732099770178739	[0.16535781]	01-013_k105_13407_2
0.1614199267873925	2.594835423703218	[0.45451197]	01-013_k105_13464_5
0.2720396029200609	0.4876466526665136	[0.20853909]	01-013_k105_13472_2
0.2925753743622724	0.35283303345204836	[0.14884405]	01-013_k105_13472_5
0.2734039012649064	0.39633576090815925	[0.14557762]	01-013_k105_13472_6
0.7473649205848943	1.2234583671099604	[0.00013379]	01-013_k105_13492_2
0.2806626972428581	0.6711648166840145	[0.15729076]	01-013_k105_13492_3
-0.12065095672444294	-0.19537969612785722	[0.50710122]	01-013_k105_13498_4
0.31730363520463817	1.641345275397311	[0.12780245]	01-013_k105_134_2
0.4747260185407774	1.4273827849301335	[0.00783509]	01-013_k105_13541_2
0.3862956239640669	0.5021762587974865	[0.25066743]	01-013_k105_13547_2
-0.15077753628726534	-0.34940473720218856	[0.44204338]	01-013_k105_13586_4
-0.3262974317072248	-0.7665980147755923	[0.28435134]	01-013_k105_13618_1
0.3071754422842842	0.6909502808167806	[0.30979312]	01-013_k105_13674_1
0.4218772025510987	0.8471568175118167	[0.14063594]	01-013_k105_13674_2
0.2524695177904504	0.4019581921923521	[0.28672063]	01-013_k105_13683_2
0.10429871508027101	0.25332120328899776	[0.61412533]	01-013_k105_13700_5
-0.187260993678776	-0.12572246530080888	[0.31452922]	01-013_k105_13717_2
0.2064651109603209	2.850783843721504	[0.45045676]	01-013_k105_13723_5
0.3380346018567386	1.5213649357586239	[0.05182277]	01-013_k105_13774_1
0.10488662190427826	0.44938545701839056	[0.92013113]	01-013_k105_13786_10
0.15189493435577736	-0.02275306816622508	[0.67699348]	01-013_k105_13786_3
0.2669502532717341	0.388673610140723	[0.1905296]	01-013_k105_13800_2
-0.10024376915830369	-0.2228790120616217	[0.56091832]	01-013_k105_13803_2
-0.17912180281651183	-0.29701276691909695	[0.33949514]	01-013_k105_13803_4
0.24644538713083944	0.6415329520988868	[0.28022546]	01-013_k105_13804_22
0.2343188007665014	0.0483716315452563	[0.32315639]	01-013_k105_13804_31
0.1387834761729697	0.410830687514475	[0.68113756]	01-013_k105_13804_53
-0.1370127884280963	-0.14382348779569684	[0.48673518]	01-013_k105_13911_8
0.06796774139271276	0.6330006803226338	[0.7856113]	01-013_k105_13954_2
0.1664896519379026	0.7150657352199595	[0.76373744]	01-013_k105_1397_57
0.4261336735748357	0.5254811417303966	[0.13069975]	01-013_k105_14068_2
-0.1803965051779367	0.055184581054484406	[0.37627451]	01-013_k105_14096_1
-0.31021997709378196	-0.44651870402361493	[0.12441194]	01-013_k105_14189_2
-0.1287704058683449	-0.09625431504386829	[0.51336129]	01-013_k105_14190_4
0.26061367584614353	0.4957296272541144	[0.71400886]	01-013_k105_14266_2
0.2776652352479035	0.46678376280566075	[0.26713257]	01-013_k105_14266_7
0.11373769349766351	2.7597273594294176	[0.67454891]	01-013_k105_14288_2
0.2940466506976625	0.5025657730008608	[0.11682949]	01-013_k105_14352_9
0.3833902571586719	0.24265310236144924	[0.09303882]	01-013_k105_14382_2
0.3135588253086947	0.41661421677120014	[0.2452584]	01-013_k105_14384_2
0.42204343045355414	0.5916389988429396	[0.14363988]	01-013_k105_14384_3
-0.17281051050159557	-0.197032100861216	[0.31969613]	01-013_k105_14393_4
0.08948836804440129	0.5483045283125919	[0.76785814]	01-013_k105_14429_4
-0.012519902278862514	-0.06953062323625936	[0.94353672]	01-013_k105_14447_1
0.08460058547411073	0.1975527313010105	[0.70772952]	01-013_k105_14447_2
0.3652417069640035	0.09486658254667601	[0.15003296]	01-013_k105_14447_5
-0.20910804839888295	0.013101288069967337	[0.56970601]	01-013_k105_1450_7
-0.025188391429992265	-0.2017625998044231	[0.88646943]	01-013_k105_14573_3
-0.07284468877529686	-0.16437686257200235	[0.80985463]	01-013_k105_14573_4
-0.3176763394414194	-0.6366129605994412	[0.11440126]	01-013_k105_14668_14
-0.29999026415446384	-0.7663630737212672	[0.1449666]	01-013_k105_14668_16
-0.2678967548856107	-1.4220734060632136	[0.27543529]	01-013_k105_14668_17
-0.2891737991679872	-0.5239605207579403	[0.16417947]	01-013_k105_14668_2
-0.3529946487102304	-0.7562770788908987	[0.07097858]	01-013_k105_14668_20
-0.34840406536559676	-0.6542726478206613	[0.07704621]	01-013_k105_14668_23
-0.2955220526532063	-0.684896867146761	[0.15099693]	01-013_k105_14668_7
-0.31307338168827326	-0.6152786256574468	[0.14944294]	01-013_k105_14668_9
0.17584224940770668	2.3706152079742826	[0.47093057]	01-013_k105_14685_2
-0.20577842317107892	-0.10794010935742829	[0.26347259]	01-013_k105_14736_2
0.4538595193208313	0.7658526653183458	[0.08334601]	01-013_k105_1474_6
0.41268870319847717	0.5238741889112807	[0.06404569]	01-013_k105_1474_8
0.2998051623548987	0.5812504822384291	[0.15483952]	01-013_k105_1474_9
0.36611428880397057	0.4649851132900537	[0.20308274]	01-013_k105_1475_5
0.24845131566220646	1.0713064391982436	[0.27662791]	01-013_k105_14766_2
0.4106695060399802	1.1662076158829318	[0.1691037]	01-013_k105_14766_3
0.44083836050528663	0.6061027113887009	[0.09919148]	01-013_k105_14766_4
0.3296455316492682	1.8034605813795224	[0.13542249]	01-013_k105_14807_2
0.0039051652135450366	0.2752139051144184	[0.98217874]	01-013_k105_14857_3
-0.2658832869843515	-0.33994586476925504	[0.15761371]	01-013_k105_1491_1
-0.10256453558762871	-0.21536486380220302	[0.55538772]	01-013_k105_14968_2
0.3459791695254653	0.4524882276202776	[0.1260061]	01-013_k105_1497_4
-0.3139937114076475	-0.14212226208347042	[0.12094872]	01-013_k105_14981_1
-0.22725954672574533	-0.4684646619176928	[0.32938933]	01-013_k105_14981_4
0.4158690858058021	0.8848505982536142	[0.0748071]	01-013_k105_14990_11
0.33826823094082825	0.6434140625242949	[0.33232851]	01-013_k105_14990_16
0.43590724871372927	0.5452421422653724	[0.11131086]	01-013_k105_14990_2
0.2696689112427135	0.3728011761688591	[0.28184722]	01-013_k105_14990_3
0.3760988604140008	0.5015090682849888	[0.12469771]	01-013_k105_15008_3
-0.3068480387663743	-0.42327385079626045	[0.13117504]	01-013_k105_15026_8
0.2667002099583082	0.46597956621735614	[0.37921402]	01-013_k105_15156_3
0.15498182444416847	0.4344671755227186	[0.39408595]	01-013_k105_15239_2
0.38069698575572	0.6342671375779585	[0.11593051]	01-013_k105_15283_4
-0.18400963073242932	-0.24209350303934582	[0.53185809]	01-013_k105_1528_3
-0.058772654366938196	0.036989493328887554	[0.82895369]	01-013_k105_1528_4
-0.24046602321499275	-0.3202653847585962	[0.24541849]	01-013_k105_1528_9
0.38056434812670986	0.607363508375051	[0.1615597]	01-013_k105_15304_4
-0.280443955154787	-0.7776191426454874	[0.23018212]	01-013_k105_15311_1
-0.26976393142904326	-0.5721760317698456	[0.20433639]	01-013_k105_15311_12
-0.3042941077173635	-0.8487671023906769	[0.17153204]	01-013_k105_15311_2
-0.27867609314243813	-0.5111688245878605	[0.18503485]	01-013_k105_15311_3
-0.2572491680460852	-0.011200025092930964	[0.15366753]	01-013_k105_15323_2
0.272790042851104	0.6271586349140542	[0.35858009]	01-013_k105_15467_10
0.21053121421012963	0.37806633892936886	[0.5090267]	01-013_k105_15467_4
0.20836155321220629	0.5670864468591743	[0.52381367]	01-013_k105_15467_5
0.21026155339322986	0.3108865567733249	[0.51894848]	01-013_k105_15467_6
0.2599099314831668	0.4858221158506821	[0.41870549]	01-013_k105_15467_8
-0.19423794435342862	-0.050449371806410834	[0.28642392]	01-013_k105_15560_2
0.23656543003260028	2.691943245289753	[0.31037918]	01-013_k105_15599_2
-0.17329369294106436	1.9261925322932218	[0.47482523]	01-013_k105_15680_3
-0.20525880823826032	-0.20842675832990915	[0.30097972]	01-013_k105_15735_2
-0.25933873555528447	-2.3129083771274743	[0.63442134]	01-013_k105_15752_2
-0.2495743728796456	-0.0006983601782682577	[0.26149519]	01-013_k105_15781_2
0.4053007674156641	0.47261424073740527	[0.12950896]	01-013_k105_15818_10
0.402136038712197	0.5214275541265518	[0.1510849]	01-013_k105_15818_2
0.26871902071338205	0.6307690474903712	[0.23572882]	01-013_k105_15830_3
0.3938241977372446	1.1552936176837918	[0.11108537]	01-013_k105_15843_20
0.3400806268653693	0.6303616141835089	[0.21692251]	01-013_k105_15878_2
0.364165788161023	0.3560674801371768	[0.08110343]	01-013_k105_15883_3
0.24641145620194155	0.43339811665590783	[0.23288567]	01-013_k105_15889_2
0.28001526934505117	0.5145309330103277	[0.17663274]	01-013_k105_15889_3
0.30596811752101394	0.5384907207836017	[0.2415493]	01-013_k105_15889_4
0.25200172081790917	0.43290935746297327	[0.27788792]	01-013_k105_15889_5
0.3698393656520842	0.7494795387871338	[0.19007457]	01-013_k105_15889_6
0.38517725377790957	0.4889818318948855	[0.25506149]	01-013_k105_15889_8
0.08320694410534145	0.2501287934381827	[0.63242574]	01-013_k105_1589_3
-0.3100657509570141	-0.74243320202718	[0.12689338]	01-013_k105_15945_2
-0.37739559000515693	-0.5270010300166204	[0.06042649]	01-013_k105_15945_8
-0.33168039512600717	-0.2963277359454338	[0.09127036]	01-013_k105_15945_9
-0.26800987495528267	-0.22166411914102335	[0.178094]	01-013_k105_1595_2
-0.32073848605238037	-0.16981787341532137	[0.11669982]	01-013_k105_1595_4
-0.14109959710811745	-0.1486604645023748	[0.41503376]	01-013_k105_1595_5
-0.29048447456182586	-0.13680078320933145	[0.18550088]	01-013_k105_1595_6
0.1724316032363151	0.16884303185106722	[0.7177135]	01-013_k105_16033_5
-0.06485051816972659	0.71432751750656	[0.91283189]	01-013_k105_16062_3
0.3636357452818753	0.5737539162035057	[0.16548125]	01-013_k105_16128_7
-0.15087094141456966	-0.12596887524924838	[0.6772622]	01-013_k105_16157_1
0.2841573809603139	0.5574955423729301	[0.2985346]	01-013_k105_16158_13
0.09985579031191338	0.4183176353871723	[0.73918347]	01-013_k105_16158_17
-0.3072070404127878	-0.4091438861810193	[0.12774403]	01-013_k105_1615_1
-0.40430525267528744	-0.5526614203893698	[0.03890507]	01-013_k105_1615_2
0.4143724688361169	0.8396686769804518	[0.10918035]	01-013_k105_16179_5
0.3352072123745062	0.5066663326017516	[0.1085262]	01-013_k105_16218_2
0.2947751010987495	0.704732027466174	[0.31230664]	01-013_k105_16218_4
-0.35464689911489483	-0.2060260933083932	[0.08197557]	01-013_k105_16225_7
0.12593494390498275	2.713308688814617	[0.70205982]	01-013_k105_16226_1
0.26686940369096934	0.6088157778315748	[0.22154068]	01-013_k105_16237_2
0.29221849397252236	3.197818890809805	[0.44176857]	01-013_k105_16256_2
0.35837313313624564	0.5640811684863812	[0.11990607]	01-013_k105_16262_2
0.7362198178234796	0.7937821338492838	[0.00012647]	01-013_k105_16264_1
0.5813690486841193	1.0252134999315747	[0.00797817]	01-013_k105_16264_2
0.5033925214747016	1.2828850974864638	[0.03529462]	01-013_k105_16286_1
0.2738537158448262	0.5038984541580007	[0.28077733]	01-013_k105_16286_10
0.2980041108353425	0.35542988361116623	[0.40625079]	01-013_k105_16286_12
0.18702521410223605	0.34051940820091187	[0.56672468]	01-013_k105_16286_14
0.2130810276627899	0.32784554846221003	[0.52235753]	01-013_k105_16286_3
0.12991718571331753	0.43306683846126415	[0.54100871]	01-013_k105_16286_4
0.21718053958387507	0.5043308768663878	[0.41905932]	01-013_k105_16286_7
0.23410712411664267	0.522931917932911	[0.39352362]	01-013_k105_16286_8
0.323564293287397	0.913985175905301	[0.23314362]	01-013_k105_16286_9
-0.17407158874050824	-0.10676236003205486	[0.34731346]	01-013_k105_16381_1
0.42713275301530296	3.908235051792612	[0.09425874]	01-013_k105_16473_1
0.37576140589813656	0.9686092708496337	[0.13117927]	01-013_k105_16513_4
-0.17252971635822037	-0.22189350375920452	[0.35999372]	01-013_k105_16513_5
-0.15140609985105943	-0.011860295980977022	[0.57008082]	01-013_k105_16524_2
-0.20897121491802148	-0.394396084109414	[0.23812936]	01-013_k105_16524_3
0.32282740912152735	0.7789322155115902	[0.34130058]	01-013_k105_16540_1
0.3428741617894972	0.5046967245537425	[0.13315143]	01-013_k105_16540_2
0.33923727000549747	0.5881987525776987	[0.23290351]	01-013_k105_16560_1
0.18451328954461735	0.44181712694236325	[0.7043157]	01-013_k105_16560_2
0.19830929007730905	0.540512164676329	[0.58304182]	01-013_k105_16560_3
0.08037394422315892	0.270903854383263	[0.92075742]	01-013_k105_16560_4
0.162564334099401	0.6163424139543958	[0.52648556]	01-013_k105_16560_5
0.07932819405414625	0.6162127101093129	[0.72918936]	01-013_k105_16560_6
0.14317186397516127	0.5367847813325135	[0.46132762]	01-013_k105_16560_7
0.231928321299018	0.5895176229487109	[0.55794469]	01-013_k105_16560_8
0.16821349713262543	2.621226384266983	[0.49635663]	01-013_k105_16567_5
-0.3204068106076607	-0.3713575024480347	[0.10580651]	01-013_k105_16658_10
-0.3581204656452328	-0.5209727686498608	[0.06299894]	01-013_k105_16658_2
-0.34459749052495947	-0.3958180001845603	[0.07751697]	01-013_k105_16658_24
-0.2968361317413304	-0.2816967444625936	[0.14351317]	01-013_k105_16658_28
-0.304715401400135	-0.395904414156614	[0.15215642]	01-013_k105_16658_4
-0.33590793279368336	-0.5243296037264483	[0.0870347]	01-013_k105_16658_8
-0.07526355130457561	0.22552821644852886	[0.7484953]	01-013_k105_16682_3
0.08996233683665213	0.7052470865500661	[0.66766031]	01-013_k105_16738_1
0.13336486690002153	1.0513575470120977	[0.65268813]	01-013_k105_16738_3
-0.35644090529915395	-0.5663056827040057	[0.0645884]	01-013_k105_16747_40
-0.18728635545689948	-0.05392731538529871	[0.31361711]	01-013_k105_16804_2
0.2648018344142696	0.48108228699325367	[0.16102659]	01-013_k105_16817_4
0.3452427315336658	0.5825162809690732	[0.10530009]	01-013_k105_1683_3
0.3398447835507272	0.4698462289876804	[0.20704241]	01-013_k105_16844_2
-0.3791555479908846	-0.2816826235566998	[0.05738406]	01-013_k105_16891_2
0.07470113965847976	0.08309747718675235	[0.75201665]	01-013_k105_16894_4
0.4521089319401111	0.39174901477078206	[0.0889545]	01-013_k105_16899_3
0.186646944442932	0.5067823736952782	[0.49599018]	01-013_k105_16948_3
0.3625928994976267	0.5403265643427363	[0.11033652]	01-013_k105_17002_2
0.26239525636801936	0.47294348171093153	[0.16833523]	01-013_k105_17002_4
0.28808615250785385	0.5022199551225702	[0.14501014]	01-013_k105_17002_7
0.3610212986254049	0.6525812437218125	[0.15679015]	01-013_k105_17002_8
0.32240134932006076	0.38113524325443926	[0.49630741]	01-013_k105_17010_6
0.0591589511238079	0.27951536508683106	[0.73354909]	01-013_k105_17044_36
0.43580646808071105	1.0121245418948581	[0.03753162]	01-013_k105_17099_2
-0.002486176511674506	0.4103565417935934	[0.9886241]	01-013_k105_1711_15
0.15285583119907814	0.23619789186370618	[0.52174335]	01-013_k105_1711_28
0.21948171926478016	0.4035343259538985	[0.50884449]	01-013_k105_1711_29
0.19517142769795046	0.12083349867486007	[0.46279295]	01-013_k105_1711_40
0.20742573920522328	0.09660300618882019	[0.34120653]	01-013_k105_17154_43
0.3391042377557156	0.6586848040428295	[0.11374848]	01-013_k105_17160_8
0.43954953492211063	0.7813787564677133	[0.06491713]	01-013_k105_17191_1
-0.25330696272876985	-0.06557554018617055	[0.33746807]	01-013_k105_17204_11
-0.23831666071177207	-0.2320520838062826	[0.57247716]	01-013_k105_17204_2
-0.03871093211735644	-0.10453662241237406	[0.95222306]	01-013_k105_17204_6
-0.03831660171512674	0.08773590738971786	[0.82784578]	01-013_k105_17204_7
-0.1853424122634143	0.10244706335964973	[0.28786673]	01-013_k105_17204_8
0.3211812583972305	0.5001050824802203	[0.17187893]	01-013_k105_17227_6
0.4422154571828335	0.6340532772422044	[0.10523715]	01-013_k105_17227_7
0.4991071728311782	0.6100159392944077	[0.03394752]	01-013_k105_17227_8
0.3562412538736791	0.854382818827803	[0.10066215]	01-013_k105_17350_10
0.319167329182477	0.5837213018380327	[0.10441127]	01-013_k105_17353_2
0.33839301889945006	0.4953403091168674	[0.15469428]	01-013_k105_17353_8
0.13589194222503528	0.9353697741724006	[0.43275158]	01-013_k105_17357_7
0.6110075992935745	0.9422885602068287	[0.00359486]	01-013_k105_17357_8
0.09472181694569658	0.5517604485588893	[0.6604782]	01-013_k105_17423_5
-0.203567953874605	-0.11266648878728797	[0.26644516]	01-013_k105_17427_2
-0.1557270784214872	0.08853435687487664	[0.81256448]	01-013_k105_17453_10
-0.2699764627422913	-0.1241983210039691	[0.45763999]	01-013_k105_17453_12
-0.11351942510687175	-0.012799453931871109	[0.69863475]	01-013_k105_17453_13
-0.3400912920053012	-0.9582008817162325	[0.48108216]	01-013_k105_17453_5
-0.2593390927085436	-0.38739770119460976	[0.63924867]	01-013_k105_17453_6
0.30184047853426815	0.4075784087714862	[0.26007127]	01-013_k105_17468_1
-0.21081604851540628	-0.1356391563036813	[0.24631811]	01-013_k105_17521_1
0.14574466753561127	0.14926453337712878	[0.60839049]	01-013_k105_17566_9
0.4430665881048869	0.6664201718301428	[0.10083701]	01-013_k105_17624_4
0.25790581596860507	0.4147755774112383	[0.20535849]	01-013_k105_17624_6
0.31419928223872334	0.34701203898092847	[0.2148701]	01-013_k105_17698_7
0.335171960070384	2.622910352454503	[0.12010543]	01-013_k105_17819_2
0.2553655877143474	0.25288278670862396	[0.32145986]	01-013_k105_1786_8
0.42103727457782975	0.7558495917631421	[0.15122499]	01-013_k105_17899_2
0.2992274097481823	0.7694118544479256	[0.1654343]	01-013_k105_17899_3
0.3476056710809143	0.6874511287209658	[0.36457746]	01-013_k105_17911_2
0.43228897793060816	0.8584040282448867	[0.05539291]	01-013_k105_17911_3
0.2625829476312796	0.5740307994073737	[0.40517441]	01-013_k105_17911_6
0.19478061195908605	0.5831455762338077	[0.33527069]	01-013_k105_17911_7
0.36329925154998954	0.4717047950427063	[0.17549701]	01-013_k105_18021_2
0.34694839918925097	0.5720438621385281	[0.14148392]	01-013_k105_18021_4
-0.15394651422725586	-1.0791624264192663	[0.51350138]	01-013_k105_18071_2
0.15805987571878516	2.4839653930282837	[0.47304895]	01-013_k105_1808_1
0.5601053124088332	1.2804816534180083	[0.0026847]	01-013_k105_18132_1
0.13281121740422575	0.03425388404930251	[0.67087681]	01-013_k105_1816_10
-0.5291124652258907	-0.989202594786891	[0.022162]	01-013_k105_18198_1
0.04099946209157866	-0.318650263276624	[0.81049351]	01-013_k105_18277_3
-0.1439550076475492	0.08249836548028788	[0.67627312]	01-013_k105_18325_2
0.6992023375039051	1.425005231734092	[0.0002387]	01-013_k105_18349_2
0.2910451476085032	0.4427651450474668	[0.14057973]	01-013_k105_18358_2
0.44198819182229887	0.6225946634872079	[0.03044543]	01-013_k105_18358_6
-0.07457522354760512	2.1783980646428796	[0.66687119]	01-013_k105_18360_2
-0.30643580152016586	-0.4394268245267604	[0.1304179]	01-013_k105_18406_2
-0.3253209189158589	-0.39252403452082135	[0.10184684]	01-013_k105_18406_7
0.4969427806694659	0.8256652159588312	[0.03737746]	01-013_k105_18416_2
0.2592639379576599	0.6344449298911397	[0.1817464]	01-013_k105_18468_2
0.41977367980703145	0.6243006122445938	[0.10740757]	01-013_k105_18468_4
-0.28681679825244016	-1.2810602725612408	[0.47252431]	01-013_k105_18504_10
-0.22275523168287117	-2.8110020244524456	[0.64502652]	01-013_k105_18504_13
0.19471501306689593	1.7078333486924389	[0.36546384]	01-013_k105_18540_2
0.020349467668257782	0.3022658218622987	[0.90502837]	01-013_k105_18556_2
-0.07319968427446481	0.26025155732766597	[0.75578324]	01-013_k105_18556_3
-0.13652951561766313	0.21646513468323947	[0.48263585]	01-013_k105_18556_4
0.3283658076848359	0.5618369118907007	[0.10687452]	01-013_k105_18631_4
0.32492486827814726	0.5651588816912463	[0.0856833]	01-013_k105_18648_1
0.3305033923729722	0.6296031192394691	[0.10048856]	01-013_k105_18648_2
0.40117169517446677	0.6229709744781647	[0.18365137]	01-013_k105_18670_3
0.36988522799115026	0.5869972326951022	[0.14169768]	01-013_k105_18681_2
0.46351121546538593	0.849269282302465	[0.07205325]	01-013_k105_18681_4
-0.001755860228507071	-0.651043489772975	[0.99200377]	01-013_k105_18722_14
-0.15871730739741077	0.09316999969031121	[0.40579307]	01-013_k105_1872_1
-0.24188337423208792	-0.16498437077620312	[0.30219974]	01-013_k105_18822_3
0.24669994277262194	0.5163500321817049	[0.41854344]	01-013_k105_18827_5
0.08957398200481544	-0.006539279801041323	[0.95759976]	01-013_k105_18864_12
0.14841618656798114	0.12077505295976115	[0.64558642]	01-013_k105_18864_18
0.19219228856362636	3.2527240423907338	[0.28944279]	01-013_k105_18879_3
0.40967659606446666	0.7192992901783732	[0.06756923]	01-013_k105_18962_1
0.47396207007895336	0.7628905672076015	[0.02729286]	01-013_k105_18962_2
0.435808804302901	0.8085879696279662	[0.110682]	01-013_k105_18962_3
0.5293178277044451	0.7658396718519166	[0.01778405]	01-013_k105_18962_7
0.12747787482652362	2.8076186169567263	[0.6980866]	01-013_k105_19067_4
-0.10905586443160918	-0.6770528254772599	[0.7516299]	01-013_k105_19138_1
0.3739146198430705	0.6128939127510319	[0.09454151]	01-013_k105_19165_1
0.47349400277656495	0.8525389763590714	[0.06015798]	01-013_k105_19197_1
0.3832319678229392	0.7465839532528868	[0.11271144]	01-013_k105_19197_3
0.3308915220515876	0.8449654257427004	[0.16621979]	01-013_k105_19197_4
-0.036579152263665725	-0.0819820798925729	[0.8950541]	01-013_k105_19207_2
-0.29912130697815276	-0.27910759689824377	[0.15296539]	01-013_k105_19347_2
0.5294800826261182	0.1417365280560487	[0.00841382]	01-013_k105_19376_2
-0.0786298466260654	-0.01749357979599464	[0.69886946]	01-013_k105_19392_2
-0.2749367428635123	-0.7915588819817488	[0.20961218]	01-013_k105_19413_1
-0.11684664182071329	0.06407840957798679	[0.49632089]	01-013_k105_19444_1
0.10106266577810295	2.565759051600959	[0.72108439]	01-013_k105_19486_2
0.052063439562662406	0.3907737511426738	[0.8480313]	01-013_k105_19493_2
0.21533233955438275	0.8594235846188568	[0.57472778]	01-013_k105_19545_11
0.28101795969977594	0.6134089902881023	[0.69437053]	01-013_k105_19545_13
0.17842264053615267	0.595020819232762	[0.60115101]	01-013_k105_19545_21
0.254192849192148	0.4917072957227053	[0.64454195]	01-013_k105_19545_4
0.1226909758988821	0.5819307507460408	[0.95578256]	01-013_k105_19545_7
0.2810554351908704	0.7287571786151982	[0.13188289]	01-013_k105_19568_4
0.3287755720246075	0.6873078290796762	[0.08943663]	01-013_k105_19568_5
0.25749391886990264	0.35433846701523936	[0.31936628]	01-013_k105_19575_3
0.2469893109613745	0.2794489516819672	[0.35730031]	01-013_k105_19636_3
-0.19877436369892174	2.1982586445279684	[0.35912803]	01-013_k105_19655_1
-0.17910525779947264	0.05160772257805041	[0.38622572]	01-013_k105_19734_2
-0.13240956293450332	-0.009986031734952664	[0.49160272]	01-013_k105_19750_1
-0.16875895837269228	0.009884971200225688	[0.37116597]	01-013_k105_19809_2
-0.19867572196174355	-0.2241624427723191	[0.32351463]	01-013_k105_19822_3
-0.11369709318223514	-0.2968944471056812	[0.50939853]	01-013_k105_19822_4
-0.2866685847304996	-0.4121248011430274	[0.16467898]	01-013_k105_198_16
-0.2787686642178006	-0.36297373869967847	[0.18290305]	01-013_k105_198_25
-0.2614224541609461	-0.20270508430952955	[0.22325596]	01-013_k105_198_4
-0.20237234383834662	-0.17314694558029528	[0.26854644]	01-013_k105_19989_2
0.2681145088655957	0.3702360219120539	[0.37880562]	01-013_k105_20008_1
-0.13415023994702222	0.17572332743338445	[0.49435545]	01-013_k105_20078_5
-0.0994248111687182	0.10556120580365136	[0.63628005]	01-013_k105_20078_6
0.09431453192862033	0.49622722970357397	[0.7956211]	01-013_k105_20161_2
-0.12369187085618118	-0.23427076729577642	[0.53623636]	01-013_k105_20176_3
0.3232661618766675	0.5472918603687452	[0.28800975]	01-013_k105_20179_12
0.03354840535684965	0.5017102024661784	[0.84926301]	01-013_k105_20203_4
0.28287371436679004	1.4978045036825338	[0.19628317]	01-013_k105_20227_2
0.4473393995199457	0.5558837449174325	[0.09381059]	01-013_k105_20298_1
0.34395277767866106	0.7573960546220483	[0.1353017]	01-013_k105_20298_15
0.3989048356607196	0.7684812615824768	[0.06177359]	01-013_k105_20298_4
0.40222892333187776	0.8847869535385575	[0.09214978]	01-013_k105_20298_5
0.1659356209867173	0.5585824886878953	[0.69735141]	01-013_k105_20366_2
-0.10884417905540976	-0.23691887857022273	[0.68134052]	01-013_k105_20423_3
0.19755107645331033	-0.026495934923937193	[0.55193342]	01-013_k105_20478_2
-0.37674550934127354	-0.34521358957046683	[0.04999673]	01-013_k105_20580_2
0.16555618534583486	2.282437905627396	[0.57358139]	01-013_k105_20629_2
-0.07766690448330944	-0.08351755800446031	[0.6534677]	01-013_k105_20665_2
0.15739636244153368	0.2611344611093349	[0.58212209]	01-013_k105_20677_32
0.22618756905014167	0.4104791078230334	[0.42283066]	01-013_k105_20678_40
0.18526742199707036	0.2513860477934975	[0.54969994]	01-013_k105_20678_52
0.1240064435147076	2.6095632313498927	[0.71450566]	01-013_k105_20786_2
0.35169413937201577	0.701993085899872	[0.09389087]	01-013_k105_2080_2
0.07897257028555747	0.6981260057193412	[0.72421605]	01-013_k105_20863_36
-0.16734604360914426	-0.1898858728518165	[0.37164306]	01-013_k105_20905_3
-0.13065203996024546	0.332340030494825	[0.82012327]	01-013_k105_20958_2
-0.08939660045291273	-0.7668289884978385	[0.60887637]	01-013_k105_20958_3
0.06064028672199648	0.14355984021400087	[0.7216439]	01-013_k105_2097_10
-0.23207253584037554	-0.2715521551854787	[0.32028018]	01-013_k105_2097_11
-0.17180473822781828	-0.24638437497387852	[0.35692372]	01-013_k105_2097_12
-0.21420473182251948	-0.3135676757247762	[0.38533045]	01-013_k105_2097_4
0.1513806063628169	0.245979026217499	[0.58661335]	01-013_k105_2097_5
-0.2906484708891673	-0.19489267932595475	[0.1383362]	01-013_k105_2097_8
-0.34155354836560714	-0.265467925408651	[0.07119693]	01-013_k105_209_2
0.4106952900156379	0.8662443218553189	[0.08301697]	01-013_k105_21003_4
0.3828314497376375	0.7052954489319472	[0.17037901]	01-013_k105_21003_5
0.45309821160508623	0.5419542820337446	[0.04073293]	01-013_k105_21003_6
-0.3304620598131033	-0.36713027974048884	[0.09962105]	01-013_k105_2100_4
-0.31719703181433817	-0.48731442807684366	[0.11131037]	01-013_k105_21022_15
-0.2948107006370048	-0.027526826902593785	[0.20094406]	01-013_k105_21022_7
-0.19557924648430353	0.2630639122788985	[0.45642194]	01-013_k105_21022_9
0.22602124618185399	0.717256132037406	[0.34142544]	01-013_k105_21032_1
-0.12076426736091446	-0.14704178971268464	[0.54280219]	01-013_k105_21083_1
0.28669600950575613	0.5252131348071363	[0.22741458]	01-013_k105_2118_3
-0.1234336339807731	-0.3427023601167193	[0.53908436]	01-013_k105_2123_3
0.5353095440964419	0.6520635276630334	[0.02030059]	01-013_k105_21268_2
0.24525696210274617	0.45748285661804355	[0.29241898]	01-013_k105_21270_2
0.35859001856579414	0.6108644244353872	[0.15892561]	01-013_k105_21444_12
0.22730599812501193	0.27260236351782574	[0.22444038]	01-013_k105_21444_4
0.3629850734415406	0.3458006009878465	[0.09006838]	01-013_k105_21444_8
0.3138174437647806	0.5773114155947247	[0.21131877]	01-013_k105_21444_9
0.4931907613090496	1.405654742017178	[0.04424568]	01-013_k105_21451_2
0.32672731378017195	0.6566944811458302	[0.21622768]	01-013_k105_21460_2
-0.2825712694456091	-0.2197357342294025	[0.17359357]	01-013_k105_21471_5
-0.33095792229088394	-0.5591325369204807	[0.09118659]	01-013_k105_21471_7
-0.4198096229878117	-0.8345820648544344	[0.07183094]	01-013_k105_21563_3
-0.341342492835758	-0.29190224150507904	[0.08525046]	01-013_k105_21572_5
-0.2782095069224054	-0.3293896300863974	[0.13496176]	01-013_k105_21572_6
-0.25579047935439536	-0.6405947634265016	[0.74293311]	01-013_k105_21596_15
-0.43123020590857586	-1.1712819042497378	[0.04234919]	01-013_k105_21596_17
-0.24062983575417451	-0.350212022638932	[0.38092351]	01-013_k105_21596_18
0.20243605952146962	0.29153240080137843	[0.80191182]	01-013_k105_21596_2
-0.15613020785042384	-0.4214971926710982	[0.53388808]	01-013_k105_21596_3
0.5189227511156941	0.8037150723844202	[0.0265308]	01-013_k105_21637_2
0.255817101653237	0.3034754250757747	[0.32693197]	01-013_k105_21637_5
0.5138766925015313	0.7768027583748252	[0.02954123]	01-013_k105_21637_6
0.42919513001189763	0.6422083723709978	[0.12699778]	01-013_k105_21637_9
-0.23420199704666128	-0.1702399709688703	[0.2618417]	01-013_k105_2165_2
0.2897768213378307	2.2319701128092917	[0.12601135]	01-013_k105_21740_2
0.30688046339928415	3.4542477260228655	[0.36723291]	01-013_k105_21740_3
0.37309793680337733	0.7725797998748775	[0.09366186]	01-013_k105_21745_1
0.14088715511230374	0.2964566213952196	[0.53699785]	01-013_k105_21775_3
0.33407832125221987	0.9990917342794637	[0.19090107]	01-013_k105_21779_28
-0.2570092814143478	-0.21801430228490634	[0.18142101]	01-013_k105_21822_2
0.3740771042629012	1.0666907830251955	[0.05482929]	01-013_k105_21831_2
0.26925065551819366	1.8454735985188981	[0.12047063]	01-013_k105_21831_3
0.33094272920778983	0.5236494181042411	[0.26134399]	01-013_k105_21849_1
-0.18278228205285274	-0.17558846295609976	[0.33191872]	01-013_k105_22050_2
0.31361680313329954	0.7616867370407489	[0.1668856]	01-013_k105_22088_2
0.3193384852925897	0.7326054757994771	[0.6270982]	01-013_k105_22088_3
0.4239048819357107	0.6932505861161293	[0.13584849]	01-013_k105_22088_5
0.34088329369551673	0.3860592419885105	[0.23565694]	01-013_k105_22094_1
0.5975976735577968	0.5891826090453346	[0.00508961]	01-013_k105_2211_2
0.39671092095287214	0.2843962576709777	[0.21796283]	01-013_k105_22197_3
0.38985797348762796	0.3881996317222224	[0.21445386]	01-013_k105_22197_4
0.10904602960514	2.506951237440882	[0.59687699]	01-013_k105_22270_3
0.003962781619971961	0.8555118106777774	[0.98209447]	01-013_k105_22313_14
0.20455815735381228	0.3958105286999552	[0.2804072]	01-013_k105_22319_2
0.263704385283301	0.4617616022975622	[0.23615934]	01-013_k105_22319_4
0.20979208336079144	0.4481085896637569	[0.50566508]	01-013_k105_22406_19
-0.18926430487418108	-1.2998687492092127	[0.63971406]	01-013_k105_22464_2
-0.3060208783038895	-1.7388915001766363	[0.16732555]	01-013_k105_22476_1
0.1663118998480885	0.2730224400064488	[0.93220889]	01-013_k105_22508_35
0.16615932366541536	0.27547070491170556	[0.4383842]	01-013_k105_22508_6
0.3649602185474059	0.5296282328270291	[0.19652543]	01-013_k105_22558_3
0.5245787598557912	1.4886338775531658	[0.01277463]	01-013_k105_22586_1
-0.18827145684048538	-0.15609293384638362	[0.41552466]	01-013_k105_22591_1
-0.07706644885299872	-0.15088757767646885	[0.82324363]	01-013_k105_22591_3
-0.304242678443646	-0.4317178156771593	[0.10255904]	01-013_k105_22671_4
-0.364719239657752	-0.41903643696248455	[0.0482067]	01-013_k105_22682_4
-0.2378492612435934	-0.27889838763201064	[0.18843124]	01-013_k105_22682_6
-0.11513669440369514	-0.1963714323127085	[0.57140772]	01-013_k105_22682_7
-0.35988729531227215	-0.28606113695003016	[0.06225472]	01-013_k105_22693_5
-0.18779062433266083	-0.028475318056569016	[0.30748035]	01-013_k105_22706_2
-0.3493854612671666	-0.4790752390640863	[0.07083201]	01-013_k105_2270_8
-0.24818735268890604	-0.27877844299949656	[0.27375731]	01-013_k105_22719_2
-0.13570834897882192	-0.24431175939809593	[0.48473618]	01-013_k105_22731_3
-0.00870354080612593	0.30505163634354937	[0.95990045]	01-013_k105_22732_2
-0.03676402309701123	0.11833000805783102	[0.82997423]	01-013_k105_22732_3
-0.15505355133332813	0.019022392060790413	[0.42090732]	01-013_k105_22732_4
-0.14728008786327165	0.24996096215238567	[0.44395658]	01-013_k105_22732_5
0.15378910217218783	0.44468720956000396	[0.56432713]	01-013_k105_22759_14
-0.12806129900231913	-0.473510526279772	[0.95386098]	01-013_k105_22759_19
0.025538990967588555	0.3120900174942019	[0.88421883]	01-013_k105_22759_2
-0.11198593170763452	0.09359078324612678	[0.78853158]	01-013_k105_22759_29
-0.039315281548863164	0.5019577373527894	[0.82433282]	01-013_k105_22759_3
-0.027368389060591008	0.5345194167527644	[0.87544364]	01-013_k105_22759_35
0.031187455719768577	0.5183961234774384	[0.88918697]	01-013_k105_22759_6
0.005472604000100766	0.2201282754573425	[0.9755255]	01-013_k105_22759_7
0.11685871196945463	0.4888017043566033	[0.93498636]	01-013_k105_22799_24
-0.018253461908562557	0.2577873188500532	[0.91619664]	01-013_k105_22799_28
0.5906744982159204	2.505925956588933	[0.00698182]	01-013_k105_22814_2
-0.1479483891584072	-0.07419673524695897	[0.44161214]	01-013_k105_22819_4
-0.2394875809304116	-0.19871894371799073	[0.20203792]	01-013_k105_22819_5
-0.18275490957195312	-0.0705003819289337	[0.32936974]	01-013_k105_22837_2
-0.29030874519603145	-0.11852513969735091	[0.16969746]	01-013_k105_22848_3
-0.21666177280551455	-0.14045006663591003	[0.31669808]	01-013_k105_22848_4
0.0840669143270781	0.16996135347968236	[0.73906827]	01-013_k105_22851_12
0.1232866464354985	0.2922113227750793	[0.73266982]	01-013_k105_22851_14
0.1725709606894079	0.7171879282394267	[0.35601875]	01-013_k105_22851_3
0.14389269884295228	0.6157379590250883	[0.52371355]	01-013_k105_22851_7
0.35695714233680836	0.569527844973115	[0.18523055]	01-013_k105_22881_1
0.39935722648761446	0.645993629540187	[0.20284786]	01-013_k105_22881_3
0.415574753886078	0.7131647926610944	[0.11521168]	01-013_k105_22881_5
-0.32027196252016665	-0.30927051562556196	[0.09518701]	01-013_k105_22883_4
0.27504307004719913	0.6167567737626403	[0.17195091]	01-013_k105_22889_29
0.04259618543267701	-0.04108763115468957	[0.98930067]	01-013_k105_22912_10
0.19429692658629932	2.5978602722374395	[0.45192181]	01-013_k105_22991_2
-0.32381235067304526	-0.4357429729832696	[0.10323223]	01-013_k105_23032_13
-0.31602383611208074	-0.4466178670007567	[0.11325117]	01-013_k105_23032_19
0.2349988356945394	0.5573845365227135	[0.26460517]	01-013_k105_23097_10
0.17585755338428186	0.4072613843347155	[0.39595028]	01-013_k105_23097_11
0.2015431244163968	0.5529111359288593	[0.53268262]	01-013_k105_23097_2
0.3117002870083212	0.5098613407888183	[0.22189043]	01-013_k105_23097_3
0.3270381009950226	0.3769677832863652	[0.37192093]	01-013_k105_23097_8
0.2552414250295119	0.5589888111414145	[0.62954466]	01-013_k105_23097_9
0.4497559829232591	0.6330978221785359	[0.08739815]	01-013_k105_23115_2
-0.22303198525859871	-0.16334678826151158	[0.24019415]	01-013_k105_2314_3
-0.17050528072013735	-0.24868984068097738	[0.37002728]	01-013_k105_2314_4
-0.10470219347454747	-0.23605900256021028	[0.69966783]	01-013_k105_23170_3
0.2764984644342113	0.6435884458620844	[0.16476434]	01-013_k105_23188_1
0.22003850934282054	2.6484528164925663	[0.37162229]	01-013_k105_23220_3
0.08922878818184912	0.2531732807446921	[0.6041013]	01-013_k105_23246_20
0.08838184491460446	0.7673861421978541	[0.91105887]	01-013_k105_23319_4
0.1591064831802637	0.5689554259566731	[0.40927142]	01-013_k105_23319_9
0.12893453887525705	0.24982076653446514	[0.83623749]	01-013_k105_23355_1
-0.006638585235151192	0.21400869180103674	[0.9692679]	01-013_k105_23376_3
-0.2181195276381245	-0.270993582220431	[0.22990062]	01-013_k105_23376_4
0.2707816126396658	0.4665880836155992	[0.27794194]	01-013_k105_23415_2
0.4204833509313103	0.5894208552684925	[0.14705387]	01-013_k105_23415_3
0.20135533378634596	0.36910193067928165	[0.42991607]	01-013_k105_23421_2
-0.06886734616172131	-0.39929616888145997	[0.75252035]	01-013_k105_23433_2
-0.21786543002882014	-0.06848820261519954	[0.64050523]	01-013_k105_23433_4
0.349235721874829	0.605046768463816	[0.42516029]	01-013_k105_23443_4
0.13219104386178512	2.158346808598231	[0.50488957]	01-013_k105_2345_2
0.2262404975155994	0.35412623684563427	[0.35590147]	01-013_k105_23485_2
-0.19225354816140008	-0.30449992601944675	[0.29335017]	01-013_k105_23489_18
0.2590848678332648	0.21514654183453985	[0.32878948]	01-013_k105_23508_2
0.3771576980534371	0.5065335577879265	[0.14046177]	01-013_k105_23516_3
0.02544599599587113	0.5609363848630217	[0.96072364]	01-013_k105_23553_2
0.23984499138717336	-2.750432510644407	[0.74306857]	01-013_k105_23595_3
-0.3341528413697387	-0.18836744661427174	[0.09203272]	01-013_k105_23618_1
0.30668498312615255	0.7157186761812353	[0.17309845]	01-013_k105_23640_3
0.35903671844467666	0.6065993059401898	[0.28584631]	01-013_k105_23714_3
0.25213026852919995	0.5618498767791937	[0.26219592]	01-013_k105_23714_8
0.23800989693396304	0.3709722064057752	[0.31307268]	01-013_k105_2378_1
0.29588386842724945	0.6028240592256834	[0.21957983]	01-013_k105_23795_3
0.4226925983184617	0.8562348440124217	[0.13329215]	01-013_k105_23795_4
0.38619253158569095	0.5951328306401585	[0.11554534]	01-013_k105_23853_2
-0.23790274811576373	-0.15667112627275964	[0.22057968]	01-013_k105_23883_4
0.2746190648580661	0.3994089602502036	[0.53629674]	01-013_k105_23887_12
0.16950997898867393	0.6050037663692527	[0.60312179]	01-013_k105_23887_17
0.06250560429248371	0.22628613310377862	[0.81490747]	01-013_k105_23887_22
0.31632058671150853	0.32161760224781916	[0.31746462]	01-013_k105_23887_28
0.31536015997622346	1.6234770646580923	[0.32789202]	01-013_k105_23898_3
0.22350143904722597	0.30365262502006973	[0.60264317]	01-013_k105_23931_6
0.24714808222579307	0.4872380466815686	[0.28748325]	01-013_k105_23931_8
0.32415251683245594	0.3146078558066943	[0.61060779]	01-013_k105_23976_3
-0.28551198826824015	-0.09626704384514564	[0.14686648]	01-013_k105_24041_1
-0.21562662031905197	-0.2654163524296389	[0.23761305]	01-013_k105_2404_2
-0.35339595183745687	-0.342390338714231	[0.07518612]	01-013_k105_24054_4
0.20883958428373608	1.1541501738541675	[0.3775377]	01-013_k105_24155_1
0.35803443236929594	0.5812424479821393	[0.06945764]	01-013_k105_24197_2
-0.2493982758735515	-0.2634071764961127	[0.22068325]	01-013_k105_24207_2
0.4404633430576518	0.6957190510236084	[0.02861926]	01-013_k105_24246_5
0.6671123680977336	1.3144203473623373	[0.00111663]	01-013_k105_24246_6
0.30990455088501817	0.7533991318380847	[0.12142514]	01-013_k105_24246_9
0.2536220942732545	0.3197598211968335	[0.30542984]	01-013_k105_24291_4
0.3852661876910805	0.6123909205671143	[0.09450555]	01-013_k105_24291_5
0.540220702598077	0.7636276750506436	[0.01628354]	01-013_k105_24291_6
0.4893106906658571	0.5832860758373656	[0.04799974]	01-013_k105_2433_4
-0.34163481468195195	-0.06377219325688793	[0.07963415]	01-013_k105_24361_2
-0.3367667176809733	0.0696851219805626	[0.10098984]	01-013_k105_24361_3
0.3846672852490992	0.5940633355888721	[0.1790539]	01-013_k105_24366_2
-0.3601183606708981	-0.363570427200025	[0.04629166]	01-013_k105_24444_2
-0.18754699832167165	-0.17318971860265867	[0.32161672]	01-013_k105_24444_3
0.3180325558726556	0.35170128960659386	[0.32100569]	01-013_k105_24535_1
-0.19032033395155462	-0.17885746412630524	[0.26925631]	01-013_k105_24558_6
-0.2180351366488303	-0.20813911787026018	[0.26952539]	01-013_k105_24558_7
0.2652175796632916	0.6509961384574562	[0.30053664]	01-013_k105_2455_19
0.048899575070606216	0.4533684985942252	[0.89633976]	01-013_k105_2455_29
0.2447947950250372	1.005999539644715	[0.35288685]	01-013_k105_24569_1
-0.12975132343286733	-0.04434759132813081	[0.53612534]	01-013_k105_24625_1
-0.2175635073563791	-0.12809536202807154	[0.23389308]	01-013_k105_24635_2
-0.1958100074282026	-0.3423232756454189	[0.30265609]	01-013_k105_24676_2
0.4203881340372434	0.6852452002044371	[0.13666298]	01-013_k105_24684_2
0.346618276849362	0.6620732297555195	[0.35919381]	01-013_k105_24698_2
-0.3755231950880553	-0.5219781543341949	[0.06002391]	01-013_k105_24711_21
-0.3907884535509171	-0.5425648717883887	[0.04753017]	01-013_k105_24711_29
0.34714697165488584	0.546512838796583	[0.29022042]	01-013_k105_24713_2
0.3960290517925205	0.8457962308752469	[0.06578613]	01-013_k105_24713_3
0.43943422966543977	0.8857378866815498	[0.11327271]	01-013_k105_24713_5
0.3209681172516577	0.47452495397249217	[0.17259753]	01-013_k105_24713_7
0.3017755314322198	0.44817981162723003	[0.18950646]	01-013_k105_24737_11
-0.09211160533963747	-0.15949786690405668	[0.59788675]	01-013_k105_24742_1
0.4486079980175809	0.6218380095890409	[0.04428272]	01-013_k105_24744_5
0.26722203978863635	0.4509309188212578	[0.1901234]	01-013_k105_24788_4
0.495544660492304	0.8886311050094361	[0.03752616]	01-013_k105_24799_1
0.39134584751295914	0.6365945701203813	[0.11325175]	01-013_k105_24799_3
0.3585542060087193	0.6153548284581846	[0.18441068]	01-013_k105_24799_4
-0.3239378538304628	-0.44117749307697934	[0.10212648]	01-013_k105_24800_11
-0.28197751876634836	-0.5302200633202108	[0.17741644]	01-013_k105_24800_15
-0.29646762803187876	-0.3809978161120476	[0.14489462]	01-013_k105_24800_16
-0.2883875051540912	-0.4821281102525904	[0.15936751]	01-013_k105_24800_17
-0.2811092537664042	-0.27552865574639546	[0.17642905]	01-013_k105_24800_19
-0.34519796438874156	-2.0005341261126675	[0.09691091]	01-013_k105_24800_2
-0.29902986533518006	-1.5391935081118535	[0.17922117]	01-013_k105_24800_4
-0.32337458687285053	-0.551400753894915	[0.10175221]	01-013_k105_24800_7
0.061435629202938324	-0.087306521333464	[0.80602678]	01-013_k105_24818_2
0.2818201197968424	0.577915513624968	[0.16336857]	01-013_k105_24825_2
-0.46118593028600596	-2.0253486986165856	[0.02283245]	01-013_k105_2483_12
-0.3896533990492276	-0.9873213353228014	[0.05019896]	01-013_k105_2483_15
-0.4494814489655579	-0.7696574892866709	[0.01868009]	01-013_k105_2483_5
-0.43687803261712466	-0.7717816955585783	[0.02381175]	01-013_k105_2483_9
-0.1933909758886083	-0.0956079781247638	[0.28919308]	01-013_k105_24891_5
0.43167784552856747	0.6618558048721311	[0.12483165]	01-013_k105_24982_3
-0.20481774609396325	-0.7346060713454695	[0.43594597]	01-013_k105_24994_3
-0.09085108072651686	-0.16870233044498595	[0.62714293]	01-013_k105_25030_4
-0.42124779159982784	-0.5809278904148004	[0.03357114]	01-013_k105_25097_2
0.14410341611241873	0.7281875222352711	[0.63801237]	01-013_k105_25121_11
0.16493766074603652	0.9888097587951002	[0.73065179]	01-013_k105_25121_8
-0.09989375308039337	-0.30031638479908057	[0.63967774]	01-013_k105_2514_2
-0.09552075752093979	-0.3279193599321328	[0.65733872]	01-013_k105_25167_3
-0.22405043517490375	-0.33004451323934203	[0.21956137]	01-013_k105_25167_4
0.384924728970159	0.575758117058908	[0.08632573]	01-013_k105_25184_2
0.4033642418749162	0.6803883680196379	[0.12106754]	01-013_k105_25217_1
0.2553333069888127	0.45267624320366506	[0.18843246]	01-013_k105_25217_2
-0.34833545515302156	-0.2669341733481636	[0.07839113]	01-013_k105_25229_2
-0.22657419545389557	-0.2465535916717724	[0.28526886]	01-013_k105_25229_3
-0.1603131856381603	-0.3925929560203388	[0.57682255]	01-013_k105_25229_4
-0.05449358905906181	-0.009197084503650326	[0.75522796]	01-013_k105_25365_2
-0.1706561814144271	-0.09121597366881798	[0.36541894]	01-013_k105_25365_3
-0.2828336861878768	-0.33147558461075105	[0.15007244]	01-013_k105_25380_1
0.4000214534778564	1.0146989806669333	[0.06750129]	01-013_k105_25400_1
-0.195027735583778	-0.2584067394508918	[0.30569035]	01-013_k105_25465_2
0.2214458061110433	0.3456441101567826	[0.62494992]	01-013_k105_25497_27
-0.011220798046252206	-0.10420764417017951	[0.94882259]	01-013_k105_25633_2
-0.16008134240053404	-0.012367135697129552	[0.40490284]	01-013_k105_25702_3
0.32318122442109454	0.3648985849781122	[0.12826886]	01-013_k105_25782_10
0.2768988585910668	0.35607838685805593	[0.41008484]	01-013_k105_25782_11
0.3859196596214107	0.6478607136751234	[0.24111918]	01-013_k105_25782_3
0.25063465151732045	0.24964693411038943	[0.17153507]	01-013_k105_25782_4
0.22446926341560286	0.35833916587023984	[0.44192347]	01-013_k105_25798_12
0.11489463846789534	0.13300475269613024	[0.71125847]	01-013_k105_25798_22
0.25808181553825593	0.5128329406386078	[0.46315697]	01-013_k105_25846_2
0.48703463876884967	0.869530941339783	[0.04715767]	01-013_k105_25846_4
0.4610592539849865	0.5399677831225907	[0.07560182]	01-013_k105_25846_5
0.2550734760233376	0.45938818733959724	[0.18573384]	01-013_k105_25929_2
0.33314196445686645	0.6830344434932015	[0.22056678]	01-013_k105_26028_5
-0.24345149775055155	-0.2744309608221068	[0.20873339]	01-013_k105_26050_4
0.4199941236746668	0.41118136943659056	[0.14316502]	01-013_k105_26060_3
0.24002214512315295	0.42439171706723205	[0.24534816]	01-013_k105_26060_4
0.20650258814347994	0.4698141061548186	[0.7146175]	01-013_k105_26097_11
0.15555004124592492	0.4412296890396073	[0.55126806]	01-013_k105_26097_18
-0.26984553634856656	-0.08279353966421465	[0.21349305]	01-013_k105_26149_2
0.057076728194128734	2.4565687552417326	[0.85206738]	01-013_k105_2614_1
0.36477428399312695	0.4982854224693824	[0.17274039]	01-013_k105_26175_4
0.2640478299308516	0.39942410583340515	[0.23205191]	01-013_k105_26175_7
0.1996492964545555	0.22106503503440592	[0.45845009]	01-013_k105_26175_8
-0.2967296313949375	-0.3828178180837662	[0.14892917]	01-013_k105_26231_5
-0.417406858714387	-0.5145125092862017	[0.03135032]	01-013_k105_26231_6
-0.30151376342506414	-0.44349361283330924	[0.14229683]	01-013_k105_26323_4
-0.3068177622873645	-0.34445731751842723	[0.14063694]	01-013_k105_26337_3
-0.3054348570213201	-0.316931260266975	[0.13649144]	01-013_k105_26337_5
0.398376116625197	0.7914298415116807	[0.19771181]	01-013_k105_26352_1
0.4421012772622349	0.7324674111149222	[0.10140271]	01-013_k105_26352_3
0.3655766985254358	0.4765330037949618	[0.10721635]	01-013_k105_26357_6
0.4021314812064968	0.5959271691084221	[0.18689156]	01-013_k105_26357_7
0.43037313759315987	0.6223124639886161	[0.10776333]	01-013_k105_26370_2
-0.31143384952460923	-0.30271985556685216	[0.12451666]	01-013_k105_26446_1
-0.3124053923463451	-0.5466725876785941	[0.12147384]	01-013_k105_26446_4
-0.3446884675966333	-0.9559163085961747	[0.09937081]	01-013_k105_26446_7
-0.1468297042224572	-0.25389876014727797	[0.44639416]	01-013_k105_2645_3
0.3714303216993444	0.6920631428782418	[0.15351166]	01-013_k105_26478_10
0.46411351788372207	0.7635675788800506	[0.06970067]	01-013_k105_26478_4
0.17072213254550817	0.553910117267825	[0.58720232]	01-013_k105_26486_6
0.24813111519185657	0.9252627536097086	[0.27582734]	01-013_k105_26569_10
0.4282751387654855	1.2993006346629494	[0.12599906]	01-013_k105_26569_13
0.11360365815481005	0.39682746926674917	[0.64634219]	01-013_k105_26569_6
0.44251494612842746	1.7683892228793296	[0.01801019]	01-013_k105_26603_2
0.12317432545511321	0.3191714762847415	[0.96840296]	01-013_k105_26617_2
-0.28558706067437756	-0.5640948529899567	[0.17093975]	01-013_k105_2661_11
-0.30703421347457555	-0.26169805017939796	[0.12916953]	01-013_k105_2661_15
-0.274896623679131	-0.424760918719228	[0.19121388]	01-013_k105_2661_19
-0.10928176406165667	-1.3887011822210718	[0.80935497]	01-013_k105_2661_22
-0.3157659717260051	-0.4099155524741977	[0.11341999]	01-013_k105_2661_23
-0.33520259555980386	-1.6896791411462624	[0.15591737]	01-013_k105_2661_32
-0.32198699570719297	-0.43076853809321786	[0.10217097]	01-013_k105_2661_39
-0.34273418711621806	-0.404295398821832	[0.08536509]	01-013_k105_2661_4
-0.3157223504030469	-0.5223007841936301	[0.1139582]	01-013_k105_2661_6
0.3006681302200573	0.28603583536231253	[0.12109404]	01-013_k105_26624_2
-0.13487807875404345	-0.1869529749199996	[0.53806027]	01-013_k105_26636_3
-0.08190037217233778	0.04806363535460179	[0.71192936]	01-013_k105_26663_1
-0.11985697559530824	0.06771243128047505	[0.54943763]	01-013_k105_26674_2
0.14047714267206135	2.443646470716158	[0.46934944]	01-013_k105_26770_2
-0.11375496417093185	-0.08823425122782903	[0.57440038]	01-013_k105_26856_2
-0.3407643402376385	-0.5240369293089376	[0.08115882]	01-013_k105_26866_2
0.5418544929467572	1.9754527749839736	[0.00525498]	01-013_k105_26868_1
0.06706393668892734	0.5653497380815597	[0.70277737]	01-013_k105_26920_3
-0.29323355882130314	-0.5499892026504982	[0.15064866]	01-013_k105_26925_13
-0.28781326349561565	-0.6626531892874905	[0.16587583]	01-013_k105_26925_15
-0.28073643859737585	-0.2225053585438032	[0.18168515]	01-013_k105_26925_18
-0.3232213142995694	-0.42018533489344684	[0.10631438]	01-013_k105_26925_3
-0.3077155419357411	-0.37623855335668543	[0.12795803]	01-013_k105_26925_4
0.22766772153866596	0.4237370388834869	[0.24649024]	01-013_k105_26952_3
0.3039827519791199	0.286739036208823	[0.2210776]	01-013_k105_26952_4
0.31107984054289506	0.48964363385676013	[0.24311627]	01-013_k105_26952_6
0.2816177553376502	0.3756774407431826	[0.23513691]	01-013_k105_27005_4
0.32348987412425756	0.24975916454596767	[0.33085257]	01-013_k105_27005_5
0.33988334826639705	0.32893787357972815	[0.08843326]	01-013_k105_27005_6
-0.181198683203802	-0.0828336359174854	[0.32972898]	01-013_k105_2701_20
0.432167237768945	0.743667602559474	[0.12809874]	01-013_k105_27063_3
0.3925694156174277	0.6655145751644623	[0.22132107]	01-013_k105_27063_4
0.3469899221930911	0.521539480218324	[0.06697676]	01-013_k105_27107_2
0.38171902233053817	0.7482323081123118	[0.09938913]	01-013_k105_27107_5
0.20307811246154675	0.20070994378772483	[0.34659005]	01-013_k105_27130_2
0.40688407952037015	0.5738040602058422	[0.15679062]	01-013_k105_27133_2
-0.18493436631625865	-0.12351599051096812	[0.32190054]	01-013_k105_27158_1
-0.2410053924911007	-0.24521960889827893	[0.18100192]	01-013_k105_27158_2
-0.2609095172115603	-0.39971291683116594	[0.18929127]	01-013_k105_27158_3
0.5011450333727188	0.5689263727014034	[0.03631394]	01-013_k105_27165_5
-0.28052721861608326	-0.9506536898164094	[0.65370902]	01-013_k105_27167_1
0.35018515894168234	0.6427874998664679	[0.18115362]	01-013_k105_2717_32
-0.10806589214345501	0.02588259076893684	[0.80704081]	01-013_k105_2719_4
-0.1511175466848061	0.2297468018172421	[0.51775502]	01-013_k105_27265_1
0.07181211816678652	0.13514769074819133	[0.98249548]	01-013_k105_27296_5
0.07628935713944536	0.07437402494630163	[0.66401492]	01-013_k105_27347_5
0.31269254955360465	0.3803174888028713	[0.19426682]	01-013_k105_27405_3
0.4047100252811328	0.6098374695995238	[0.08899119]	01-013_k105_27405_5
0.005553260915555674	0.1286862083649077	[0.97469054]	01-013_k105_2740_9
-0.11094254672450497	-0.35805032838040074	[0.52103145]	01-013_k105_27445_2
0.07776312009666679	0.1271658695122649	[0.72739612]	01-013_k105_27455_2
0.1510839504184905	0.3754471141787308	[0.43143666]	01-013_k105_27457_1
0.32982497714434283	0.33770002076397687	[0.23366906]	01-013_k105_2745_4
0.12785529922020702	0.3669316194556743	[0.59872947]	01-013_k105_27460_2
-0.1059400475610775	-0.36116642105764996	[0.68195429]	01-013_k105_27460_4
0.40770230315210876	0.7197803285756809	[0.06522837]	01-013_k105_27526_8
-0.2296179857861626	-0.4313495157915676	[0.32473331]	01-013_k105_2753_5
0.4092458386829127	0.6279820520719152	[0.17920546]	01-013_k105_27567_2
0.5579028666722724	0.7764047714129714	[0.01210262]	01-013_k105_27633_5
-0.13229466097159942	0.13823908466417267	[0.49856965]	01-013_k105_27634_3
0.2206825432785167	0.806698214071798	[0.60302734]	01-013_k105_2765_4
-0.03383761526501862	0.14510592458802332	[0.94615995]	01-013_k105_27691_2
0.23790306446187487	0.46706693206409766	[0.22131531]	01-013_k105_27763_13
0.29614356278220705	0.2435407490477194	[0.15596248]	01-013_k105_27763_14
0.4407050212785045	0.4866304773696261	[0.10764636]	01-013_k105_27763_24
0.3234962361212635	0.607374602990759	[0.16836654]	01-013_k105_27770_1
0.1824385600954642	0.5592364154023278	[0.53528885]	01-013_k105_27770_6
0.2322767272849092	1.9180965948798812	[0.85280011]	01-013_k105_27796_4
-0.06402780783565709	0.2675763189611173	[0.71206564]	01-013_k105_27805_2
0.18108226695998975	0.3592208566538569	[0.3428427]	01-013_k105_27805_3
0.23285284546494958	2.9683691635770426	[0.78092281]	01-013_k105_27834_3
0.12533234158300896	0.6764432930703693	[0.70978534]	01-013_k105_27865_7
0.19341863083385946	3.287322163104611	[0.3973043]	01-013_k105_27868_5
0.3183563828282986	0.3683767959199171	[0.14791876]	01-013_k105_27899_3
0.3391572378879541	0.49091678330525895	[0.15747964]	01-013_k105_27899_7
-0.09364906261787026	-0.1362858192298762	[0.58759851]	01-013_k105_27913_2
-0.2570169418589383	-0.09488676380355894	[0.17533426]	01-013_k105_27913_4
0.0018522187543782217	0.14717715136060372	[0.99146404]	01-013_k105_27913_5
0.3003483965491801	2.067332366530263	[0.25500141]	01-013_k105_27921_2
0.1815552452603412	0.4600843867893808	[0.52951579]	01-013_k105_2793_1
0.18190019198727617	0.32950028660875613	[0.38374782]	01-013_k105_2793_2
0.07018888951335224	0.4499501822660922	[0.77923297]	01-013_k105_27941_20
0.09962723706876592	0.5561394412768023	[0.56041303]	01-013_k105_27953_11
0.34067889633816967	0.66677195408616	[0.13860296]	01-013_k105_27953_14
0.2821378118358131	0.48579419257271633	[0.31494285]	01-013_k105_27953_15
0.35605501426013925	0.4756517920485357	[0.24722325]	01-013_k105_27953_18
0.26543611099381414	0.8409713739155805	[0.13592992]	01-013_k105_27953_6
0.371345042822855	0.7767595729552439	[0.09204212]	01-013_k105_27953_8
-0.25376539997501973	-0.2503855365878074	[0.17890452]	01-013_k105_2796_1
0.32432502328986007	0.7076440472317548	[0.19055498]	01-013_k105_27997_2
0.24569873239910586	0.7103558050309672	[0.22258816]	01-013_k105_27997_4
0.3459288497863006	0.4286005885430319	[0.17479474]	01-013_k105_27997_6
-0.019459491148349033	0.6525506093871185	[0.91235758]	01-013_k105_28091_6
0.18085034059343863	0.4625582041781823	[0.34138462]	01-013_k105_28091_7
-0.17396448085309504	-0.08678489169162279	[0.35907649]	01-013_k105_28095_1
0.4312761061943874	0.7552575771772841	[0.1293423]	01-013_k105_28096_10
0.3793780282062646	0.9371572104496323	[0.17638173]	01-013_k105_28096_4
0.5414835675274713	1.3682101535678899	[0.01887144]	01-013_k105_28096_9
-0.1605809227264958	-0.2320368294945418	[0.40089522]	01-013_k105_28103_2
-0.09027510041471869	-0.13700237365383117	[0.59992835]	01-013_k105_28103_3
-0.13790452207931747	-0.05503108654541378	[0.47975013]	01-013_k105_28103_4
0.3870293514233458	0.6353431601409673	[0.07601978]	01-013_k105_28104_2
0.3094056349122098	0.48296385234951894	[0.18163246]	01-013_k105_28104_3
0.35831037839808016	0.5494581133461736	[0.17363392]	01-013_k105_28108_1
0.4318409781674519	0.45285549402932895	[0.12203724]	01-013_k105_28108_2
0.3191361467298856	0.4520303773322252	[0.17934468]	01-013_k105_28139_11
0.428295084665101	0.635614208047396	[0.12897274]	01-013_k105_28139_13
0.26111771952004303	0.7164603967062282	[0.30212773]	01-013_k105_28139_16
0.32033481874472985	0.5521915262645034	[0.30096892]	01-013_k105_28139_2
0.2988068812436762	0.4509744969773894	[0.1569261]	01-013_k105_28220_4
-0.11345423026502094	-0.09271680760388483	[0.51318062]	01-013_k105_28277_2
-0.08316416654273621	-0.0796057243060999	[0.63568797]	01-013_k105_28277_3
0.3910114728669184	0.5776268879614072	[0.08817595]	01-013_k105_28287_1
0.25446874774312095	0.6013782000727707	[0.18161319]	01-013_k105_28287_3
0.3417558943802979	0.6580570044932792	[0.15370792]	01-013_k105_28287_5
0.2358898095549074	0.4957581155689649	[0.24995866]	01-013_k105_28287_6
0.48434257979545287	0.4886491667159428	[0.04902519]	01-013_k105_28406_2
-0.31443447668457647	-0.4511023856366518	[0.11564991]	01-013_k105_28480_15
-0.352736336527956	-0.3513598257072918	[0.06684075]	01-013_k105_28480_26
0.3880413930727875	0.6901818312281517	[0.24470748]	01-013_k105_28545_1
0.09785670316031923	0.667970530574818	[0.63997002]	01-013_k105_28560_16
0.16876635227776143	0.9242428183446991	[0.33252954]	01-013_k105_28560_18
0.07264420380930868	0.4059358257068332	[0.67407458]	01-013_k105_28560_29
0.1714379792220433	0.23478725982018983	[0.73453203]	01-013_k105_28560_5
0.07465654999315596	-0.13342594434818192	[0.79629273]	01-013_k105_28578_4
0.3005842893130716	0.4734675546583895	[0.27874043]	01-013_k105_28606_5
0.23702627782271207	2.800412748371482	[0.34624283]	01-013_k105_28628_3
-0.10402298312632825	-0.2799139496284181	[0.6162273]	01-013_k105_28637_2
-0.25686267450784095	-0.17403168953628453	[0.17681512]	01-013_k105_28637_3
-0.2880869551797181	-0.23790486965323457	[0.17353759]	01-013_k105_28637_4
-0.38054373928677615	-0.433117530480797	[0.04425497]	01-013_k105_28718_13
-0.2885176787922455	-0.40426836618852313	[0.16204665]	01-013_k105_28718_16
-0.3142283085513148	-0.4687610642555685	[0.11592314]	01-013_k105_28718_21
-0.31316561890509387	-0.14643867581884354	[0.11744769]	01-013_k105_28718_22
-0.248630663613288	-0.6798149939014945	[0.3335847]	01-013_k105_28718_24
-0.2515991352174981	-0.9543653332544533	[0.31135564]	01-013_k105_28718_3
0.26036057498042015	0.25639294000588275	[0.54355908]	01-013_k105_28726_3
0.0010355228537490013	-0.4192793073332528	[0.9951324]	01-013_k105_28747_1
0.3579408631404928	1.8860476149861858	[0.08527731]	01-013_k105_28776_2
0.5073288193389731	0.7233472057704669	[0.03415104]	01-013_k105_28787_2
0.2581341537647872	0.7367272646664007	[0.39093532]	01-013_k105_28840_2
-0.19456641209400496	-1.0282637100067031	[0.60517194]	01-013_k105_2884_3
-0.3223293172469552	-0.46846836974763734	[0.10430282]	01-013_k105_28850_8
-0.3605673312737106	-0.48288648658940664	[0.06109262]	01-013_k105_28866_5
0.4262276370377094	0.7186359239444867	[0.131543]	01-013_k105_28873_3
0.1542486694861341	2.59271381820319	[0.41928081]	01-013_k105_28887_5
0.3610396086654365	0.3946585544554582	[0.17311768]	01-013_k105_28910_4
0.2994507652391009	0.3218410411705077	[0.26508576]	01-013_k105_28910_6
0.2656083090253059	0.13108016272955256	[0.18591726]	01-013_k105_28920_1
-0.21602872055473243	-0.1441813720543159	[0.26738927]	01-013_k105_28927_2
0.26742246273205544	0.5325466819871955	[0.22540651]	01-013_k105_2899_6
-0.18837510062849563	-0.024787703711389508	[0.47904667]	01-013_k105_29014_2
0.25962407570099655	0.5844504342199226	[0.24668045]	01-013_k105_29031_3
-0.00294002165148101	0.7140153554431942	[0.98665217]	01-013_k105_2911_3
0.2910230732767102	0.652441977139951	[0.13972612]	01-013_k105_29145_2
0.2013990410890206	0.683985504552518	[0.56971599]	01-013_k105_2915_10
0.3815628115550285	0.49549937597507004	[0.12751953]	01-013_k105_29176_2
0.3221172617847739	0.4911041504447539	[0.20626114]	01-013_k105_29176_3
0.4430467881136	0.697774618026629	[0.10365512]	01-013_k105_29176_5
0.39441089097448156	0.5638888097540041	[0.1203852]	01-013_k105_29263_3
0.23298049935919032	0.930069013461839	[0.56538629]	01-013_k105_29284_2
0.3755422417173112	0.49558015765606167	[0.08620756]	01-013_k105_29297_10
0.189218238065083	0.3569371530668357	[0.44104348]	01-013_k105_29297_14
0.35852821255199707	0.4967502591938487	[0.36136801]	01-013_k105_29297_15
0.4053038341073469	0.56529850368019	[0.17491397]	01-013_k105_29297_4
-0.04705447849253341	-0.001139892364893668	[0.78652074]	01-013_k105_29305_2
-0.3132601110243353	-0.4299974994087235	[0.11628395]	01-013_k105_29317_2
-0.33238433789572375	-0.37704229722810717	[0.08789831]	01-013_k105_29317_21
-0.3489332658377987	-0.443708476001551	[0.08428422]	01-013_k105_29317_27
-0.2802832396754238	-0.5648194264761915	[0.17836401]	01-013_k105_29317_30
-0.3530283388992897	-0.5617244227746606	[0.08692959]	01-013_k105_29317_9
0.34646153536242785	0.3664956517068877	[0.2112726]	01-013_k105_29339_3
-0.21072527572028812	-0.22002747346714235	[0.25488224]	01-013_k105_29394_3
-0.25067296772926273	-0.2689495644020021	[0.16197111]	01-013_k105_29394_4
-0.14843093988853998	-0.1545115860977121	[0.39973069]	01-013_k105_29404_3
0.17979553926643435	0.12396164335760873	[0.38743263]	01-013_k105_2947_2
0.30149341997904483	0.6210280610685854	[0.14686208]	01-013_k105_2947_8
-0.22662338848121025	0.19447990453519481	[0.34923487]	01-013_k105_294_1
0.13621556003766178	0.4016442796184001	[0.66172624]	01-013_k105_29506_4
0.4475828371243207	0.7109545732966577	[0.044083]	01-013_k105_2955_2
0.5016065011058658	2.0251353031937245	[0.01551767]	01-013_k105_29575_2
0.5033918036019436	0.9598223757408803	[0.03229001]	01-013_k105_29578_2
0.37856589085168135	0.4345289301040398	[0.13259456]	01-013_k105_29619_2
0.3237387897702293	2.131696859033265	[0.1955506]	01-013_k105_29694_2
-0.3139494386772709	-0.5037969622034051	[0.11829383]	01-013_k105_29699_1
-0.3872431803182116	-0.4591910472152527	[0.0515398]	01-013_k105_29699_24
-0.25393376756740155	-0.14366555055137809	[0.21357288]	01-013_k105_29699_3
-0.28459019868883006	-0.19690369953192535	[0.16878816]	01-013_k105_29699_7
-0.22453392751233767	-0.13278177947798922	[0.28667947]	01-013_k105_29708_3
0.25387454999977016	0.1379788622475897	[0.61796677]	01-013_k105_29761_1
0.44107912234066615	0.47413402267870924	[0.10581226]	01-013_k105_29796_2
0.31291425546014595	0.6934469621647817	[0.25889092]	01-013_k105_29796_6
0.28976312991005476	0.4860235906692301	[0.17483002]	01-013_k105_2980_4
0.42807441769230387	0.526250193902097	[0.07926062]	01-013_k105_2980_6
0.28519954589893104	0.5601619188397027	[0.12675782]	01-013_k105_2980_9
0.5515718505421517	2.6778700076049082	[0.00636626]	01-013_k105_29906_2
-0.13579220755336976	-0.3345552529068344	[0.44204839]	01-013_k105_2993_4
-0.1861977276052028	-0.39088807086860766	[0.36922754]	01-013_k105_2993_5
-0.17469230277976708	-0.3999717466295161	[0.35080949]	01-013_k105_29940_1
-0.1519510829216223	-0.07485965789718438	[0.41899417]	01-013_k105_29940_3
0.470219864730645	0.7240666638538312	[0.06590351]	01-013_k105_29954_1
0.43662296349532576	0.4378144456003642	[0.11512035]	01-013_k105_29954_2
0.04558275717992283	0.07991095078368156	[0.79395288]	01-013_k105_29962_5
-0.023957976166546793	-0.10796653227023083	[0.89147322]	01-013_k105_29964_8
0.37384414892088663	0.9812704130469452	[0.11995432]	01-013_k105_29973_1
0.06377964101462699	0.2473638338729639	[0.71264103]	01-013_k105_29975_4
-0.2617190644496391	-0.16182579604852093	[0.19726922]	01-013_k105_30049_9
0.29688937253224623	2.6199564224850818	[0.18125062]	01-013_k105_30112_2
0.25483057506792584	0.40362586578695964	[0.40958231]	01-013_k105_30156_5
0.11117753680905612	0.32748167328207295	[0.83811761]	01-013_k105_30174_2
0.1961200474653817	0.5246133844755089	[0.45822105]	01-013_k105_30253_5
-0.21163799769737812	-0.1858959677897344	[0.24573455]	01-013_k105_30298_6
-0.323375155961513	-0.5487428804131707	[0.10349335]	01-013_k105_30350_19
-0.30431783091942277	-0.38834547878171954	[0.12991468]	01-013_k105_30350_2
-0.35325319958110896	-0.5571663478032441	[0.0663981]	01-013_k105_3039_6
0.6845307468460953	0.9179465808260586	[0.00039859]	01-013_k105_30401_8
-0.06250251083760129	-0.3742892023536484	[0.98095742]	01-013_k105_30418_4
0.10581254890230597	0.6681194587970162	[0.66821257]	01-013_k105_30442_26
0.169979189562172	0.6443582891637012	[0.48670976]	01-013_k105_30442_5
0.21964659595777572	0.3238864390691295	[0.38249223]	01-013_k105_30501_12
0.302104793845679	0.5794419485949794	[0.12313967]	01-013_k105_30501_13
0.38755158331062944	0.737989818154097	[0.25514518]	01-013_k105_30501_2
0.38617917506498867	0.440873674979557	[0.24440408]	01-013_k105_30501_3
0.2576765805549912	0.5121411724642759	[0.25324403]	01-013_k105_30548_2
0.28411228024998775	0.2839623479563106	[0.48624033]	01-013_k105_30572_5
-0.0695792419448009	0.16026499699506244	[0.88015237]	01-013_k105_30576_13
-0.08503825000508065	-0.188733448843376	[0.62078748]	01-013_k105_30576_14
-0.03311513788641837	-0.057127914145732935	[0.84889045]	01-013_k105_30576_15
-0.16484312806820567	-0.1492748971878193	[0.38228257]	01-013_k105_30576_3
-0.22544866545510325	-0.25244322964638705	[0.24532436]	01-013_k105_30576_7
0.3073407576419386	0.4128053981828448	[0.23673327]	01-013_k105_30590_2
0.39091205727457556	0.8606649698381303	[0.11203294]	01-013_k105_30590_3
0.2808067489923117	0.1475456251542006	[0.45510342]	01-013_k105_30599_1
0.0199948307200619	0.24074942579593903	[0.90800591]	01-013_k105_30613_3
-0.10036299692263752	0.5875649103631894	[0.9235818]	01-013_k105_30634_1
0.4276528449324282	0.6233317705726527	[0.04743081]	01-013_k105_30744_2
0.09000128047541867	0.24333338019149517	[0.90951831]	01-013_k105_30745_34
0.14896393975209501	0.08172367114633174	[0.65237196]	01-013_k105_30745_42
0.2783758090412519	0.45204858957566396	[0.4937659]	01-013_k105_30745_43
0.20622027393962147	0.7367066963848784	[0.30387489]	01-013_k105_30745_6
0.1645976670575837	0.35926732017729596	[0.4260128]	01-013_k105_30745_8
-0.2292844991543289	0.05467090006382579	[0.29573602]	01-013_k105_30762_11
-0.17278326959388077	-0.08751304207917489	[0.56888557]	01-013_k105_30762_17
-0.30094425993685014	-0.6400620343122658	[0.13966391]	01-013_k105_30762_24
-0.26562163890617513	-0.2901526047413893	[0.21657941]	01-013_k105_30762_25
-0.22712480526366538	-0.1825996874262189	[0.33460476]	01-013_k105_30762_26
-0.3168968321590476	-0.25060937436541825	[0.11239949]	01-013_k105_30762_31
-0.30577112333769785	-0.4634994141298051	[0.12903089]	01-013_k105_30762_44
-0.28145749174109386	-0.30931614316571154	[0.17506516]	01-013_k105_30762_45
-0.3162164773109353	-0.3267643835787057	[0.11498873]	01-013_k105_30762_48
-0.33050978222824096	-0.37391212338149943	[0.09326304]	01-013_k105_30762_53
-0.4053902500574399	-0.7438535815240641	[0.03835196]	01-013_k105_30762_54
-0.346238272271415	-0.3033778937453365	[0.09170968]	01-013_k105_30762_56
-0.31645496344036544	-0.4717948508468785	[0.11212667]	01-013_k105_30762_57
-0.33654088962251894	-0.5113172539562278	[0.08669613]	01-013_k105_30762_58
0.34676674705036026	0.6608914409194745	[0.20717859]	01-013_k105_30878_4
0.29584344073387797	0.4687005949483728	[0.37677458]	01-013_k105_30878_6
0.39644237533215204	0.669258376818444	[0.09789863]	01-013_k105_30878_8
0.4069715954291455	1.7472420817869112	[0.06114859]	01-013_k105_30887_5
0.44507903288991135	0.543760828749772	[0.09148961]	01-013_k105_30912_2
-0.02145656367563225	-0.18686999238934582	[0.902516]	01-013_k105_30965_2
0.27822428013401634	0.4920118084540341	[0.25314974]	01-013_k105_30992_2
0.36075243556594316	0.43444091268839924	[0.13704022]	01-013_k105_31056_3
0.4353099089735262	0.5159859060440396	[0.1070714]	01-013_k105_31056_4
0.39920526836636866	0.6491957382161422	[0.19770604]	01-013_k105_31056_5
0.26846555332141037	0.43102109307752656	[0.31871148]	01-013_k105_31072_1
-0.1358974877703945	-0.19794697156266403	[0.48620911]	01-013_k105_310_2
0.37017331491764643	0.5500726990290338	[0.27534886]	01-013_k105_31118_4
0.31628382066575195	0.6370618172118316	[0.15142614]	01-013_k105_3124_45
0.21172873125692104	2.5731224324708575	[0.33160382]	01-013_k105_31250_2
0.45594780494492304	0.6412220976481278	[0.07422773]	01-013_k105_31261_4
0.3993635742233997	0.6725614608113778	[0.20336786]	01-013_k105_31317_10
0.24460038253442054	0.5779054406435632	[0.30086621]	01-013_k105_31317_11
0.35022375601458416	0.7495767986749045	[0.24814704]	01-013_k105_31317_12
0.2688172000399775	0.6589262801732376	[0.38402966]	01-013_k105_31317_6
0.12489858143846694	0.4332578247468417	[0.84839532]	01-013_k105_3131_10
0.1161581078729751	2.7238380141324856	[0.65024948]	01-013_k105_31375_3
0.6067081302883173	0.6754005573511829	[0.00428655]	01-013_k105_3140_5
0.42883725524340244	0.526607546054085	[0.07583405]	01-013_k105_31418_3
0.28262825809088615	0.6420585591712072	[0.15243741]	01-013_k105_31442_3
0.35388263279538373	0.6232470085838098	[0.11819809]	01-013_k105_31442_6
0.32421464818990064	0.5190966994708889	[0.08924609]	01-013_k105_31442_7
-0.012043131388093901	-0.3787421822847882	[0.9450748]	01-013_k105_31459_3
0.3592963352110003	0.6923446234541961	[0.14025454]	01-013_k105_3148_11
0.3562310291437617	0.716298280226484	[0.10431025]	01-013_k105_3148_14
0.38000900266832927	0.5893373186011777	[0.17388542]	01-013_k105_3148_7
0.42669993467454387	0.683698105099442	[0.06251995]	01-013_k105_3148_8
0.3042941616385013	0.6371450881425775	[0.14383962]	01-013_k105_31490_3
0.1865902001393317	0.2729386984720664	[0.41502832]	01-013_k105_31563_22
0.08510174104949605	-0.26433561242184983	[0.91443777]	01-013_k105_31563_5
-0.3472905096648362	-1.3782504505105104	[0.09982869]	01-013_k105_31584_1
-0.297642347568769	-0.5102762588306705	[0.14653396]	01-013_k105_31584_11
-0.2456470437651105	-1.4085043092135217	[0.28392267]	01-013_k105_31584_12
-0.2918898369133921	-0.48107500275977133	[0.15239673]	01-013_k105_31584_2
-0.31671231206201744	-0.4574642958719918	[0.11253917]	01-013_k105_31584_5
0.17909478255548647	2.700964436776237	[0.38538963]	01-013_k105_31605_2
-0.011579164713030988	-0.08000134745279104	[0.94709445]	01-013_k105_31715_2
0.4115774692514779	0.5079837926075538	[0.06938595]	01-013_k105_3172_1
-0.3083507277221003	-0.4027261366477579	[0.12528667]	01-013_k105_31737_3
0.30749779054987686	0.5283227437408412	[0.35959294]	01-013_k105_31775_11
0.27624349152088024	0.637661911399451	[0.38631683]	01-013_k105_31775_12
0.2558269870058077	0.5066813468168161	[0.40028153]	01-013_k105_31775_14
0.26724514913407543	0.5167266896006364	[0.1606004]	01-013_k105_31775_17
0.37090027193577035	0.670821607612106	[0.31306802]	01-013_k105_31775_2
0.20184366990077698	0.4706913701373116	[0.55876258]	01-013_k105_31775_5
0.2961597098395302	0.5842776583994437	[0.46540573]	01-013_k105_31775_6
0.08477633720528699	0.68314766593242	[0.70859326]	01-013_k105_31775_8
-0.32773390051888807	-0.15480039525556297	[0.08422693]	01-013_k105_31788_2
0.40609259441280793	0.6805268533943466	[0.11426818]	01-013_k105_31792_3
-0.33369259945598023	-0.3857518236683441	[0.08978634]	01-013_k105_31911_1
-0.34257959021065604	-0.6666806716941414	[0.07571081]	01-013_k105_31911_7
-0.3277071532127334	-0.47966222688798626	[0.09763481]	01-013_k105_31911_8
-0.1240173288394916	-0.24891063146855263	[0.5340539]	01-013_k105_31921_3
-0.28767510898823234	-0.13794435996502005	[0.10441588]	01-013_k105_31965_3
-0.08587649479267097	-0.04128461005186993	[0.76927347]	01-013_k105_31965_5
0.04016920485558827	0.40902962780089946	[0.81996343]	01-013_k105_31984_3
0.37038660412905533	0.8360069602097359	[0.16200546]	01-013_k105_31984_41
0.40218403096037625	0.8790500164431517	[0.14705199]	01-013_k105_31984_42
0.13381808993358826	0.961015563988027	[0.65315931]	01-013_k105_31989_3
0.06222100571114972	0.3725630937582904	[0.88865561]	01-013_k105_32024_5
0.10256984488308674	0.7548457532619967	[0.72087503]	01-013_k105_32027_3
0.47846231153518554	0.5965770556714936	[0.0523213]	01-013_k105_32037_1
0.6391906483741192	1.1506814570636847	[0.00188256]	01-013_k105_32041_2
0.362215292592793	0.43962447622850215	[0.11243512]	01-013_k105_32041_4
0.411230063012936	0.5334866734145265	[0.16197862]	01-013_k105_32041_6
0.4526139825602612	0.45475738974541974	[0.0522416]	01-013_k105_32041_7
-0.06941087367382566	-0.019397474167951536	[0.69273263]	01-013_k105_32076_3
0.16411493129863683	0.32286245566944327	[0.51507454]	01-013_k105_3208_33
0.25252287919610933	0.38427123333042496	[0.29175268]	01-013_k105_3208_75
0.16077228990752598	0.5624669868018192	[0.45659198]	01-013_k105_3208_77
-0.15888822306084296	-0.13833960526913508	[0.35661666]	01-013_k105_32181_2
-0.09463089710347153	-0.06540178823698042	[0.65514278]	01-013_k105_32181_4
-0.2921356647272536	-0.4512675016720153	[0.15365821]	01-013_k105_32215_15
-0.29829150480245703	-0.3110979608588116	[0.14005333]	01-013_k105_32215_20
-0.2701456590536904	-0.5265232689178726	[0.2082972]	01-013_k105_32215_21
-0.2833257164052044	-0.2513176928250881	[0.17305789]	01-013_k105_32215_24
-0.27438650994773744	-0.1893162661495704	[0.18831673]	01-013_k105_32215_28
-0.25184192255690435	-0.335123596103005	[0.24501459]	01-013_k105_32215_29
-0.26134205493188667	-0.14838466481137683	[0.22361388]	01-013_k105_32215_30
-0.37153378389014396	-0.38549823562154545	[0.05418282]	01-013_k105_32215_35
-0.30979151728831156	-0.44340836184667043	[0.12362738]	01-013_k105_32215_4
-0.2719905247753774	-0.32863163852827737	[0.1975659]	01-013_k105_32215_6
-0.28923650560086633	-0.5007033554435084	[0.16423152]	01-013_k105_32215_8
0.14987758501573756	2.1338212788566184	[0.44413986]	01-013_k105_32241_2
-0.3402337935174514	-0.5656974912679884	[0.08456464]	01-013_k105_3224_11
-0.30234228448933054	-0.3607793042649266	[0.13424306]	01-013_k105_3224_12
-0.34289126992355856	-0.35005207258522125	[0.07953946]	01-013_k105_3224_3
-0.32648265883152333	-0.33456980953584475	[0.09707577]	01-013_k105_3224_5
-0.3522389854178632	-0.8827584347824253	[0.0851587]	01-013_k105_3224_7
0.26549679707634727	0.9446543299880406	[0.5794151]	01-013_k105_32265_13
0.16147960028427114	0.20920969163831554	[0.38565014]	01-013_k105_32265_6
0.06297178028639051	0.3278458027260166	[0.78936389]	01-013_k105_32416_27
0.2380321771641861	0.8888571079535105	[0.37060275]	01-013_k105_32416_43
0.15992284386315303	0.259091254643331	[0.64340229]	01-013_k105_32416_53
0.07504687242719335	-0.45338170981606213	[0.85462394]	01-013_k105_32416_8
0.3583716204335558	0.5813817280477961	[0.07790291]	01-013_k105_32441_3
0.48974206577750207	0.6997629351461746	[0.04153961]	01-013_k105_32469_1
0.39149310880086663	0.5793437285907099	[0.09942458]	01-013_k105_32469_2
-0.19867362049883203	0.6495787800328582	[0.45363792]	01-013_k105_32489_2
-0.10592190408275509	-0.04319431186696843	[0.70008956]	01-013_k105_32496_4
-0.3640748950663699	-0.24473659592579108	[0.07170033]	01-013_k105_32581_3
0.3958314607321342	0.5941707818577199	[0.1018121]	01-013_k105_32662_2
0.2670323904145405	0.6105859807565452	[0.28695589]	01-013_k105_32662_6
0.19576140159010863	0.4869186116299468	[0.63728564]	01-013_k105_3266_3
0.3529449832102865	0.7494040468493024	[0.10857114]	01-013_k105_32699_2
0.27780289434752775	0.48949404733886076	[0.16587458]	01-013_k105_32699_4
0.36315956393241033	0.570185218001752	[0.05365292]	01-013_k105_32699_5
0.4384058004124213	0.8031525669449173	[0.06032618]	01-013_k105_32730_3
0.2679159121975905	0.41243360165925397	[0.22244947]	01-013_k105_32730_4
0.20260221001100848	0.647458707998855	[0.24018846]	01-013_k105_32832_10
0.2546740581857379	0.5964461563949318	[0.32054149]	01-013_k105_32832_5
0.35549627297560243	0.5621429736072941	[0.38551245]	01-013_k105_32832_9
-0.2638885338299064	-0.6125524342926892	[0.22244194]	01-013_k105_3284_11
-0.26127443038093195	0.19537227187817485	[0.28523963]	01-013_k105_3284_2
-0.23636617339397525	-0.4445418193637957	[0.3045639]	01-013_k105_3284_20
-0.3308369409241089	-0.24438465953549504	[0.09182736]	01-013_k105_3284_21
-0.31519481752523354	-0.36538027950733964	[0.11486928]	01-013_k105_3284_25
-0.3053739930104419	-0.3813115829716363	[0.12941913]	01-013_k105_3284_26
-0.3354518603739192	-0.681113933415262	[0.10039158]	01-013_k105_3284_30
-0.3312421433321323	-0.6723379965136935	[0.09270051]	01-013_k105_3284_33
-0.2687565847327487	-0.3704053677406797	[0.20621879]	01-013_k105_3284_43
-0.2759821305994494	-0.21608053438443806	[0.18645905]	01-013_k105_3284_47
-0.2944062387735236	-0.3045322117491686	[0.15129297]	01-013_k105_3284_6
-0.24757650586859278	0.03114739335390512	[0.26384319]	01-013_k105_3284_7
-0.27861939395930985	-0.3722476050619084	[0.19179574]	01-013_k105_3284_8
-0.2824213635698865	-0.46240464776794227	[0.17394952]	01-013_k105_32990_4
0.015846394568774305	-0.024230144348546884	[0.9276546]	01-013_k105_32993_3
-0.3761453791509846	-0.6344114568272186	[0.04954766]	01-013_k105_32999_22
-0.28680659392839636	-0.4482271693138215	[0.16261209]	01-013_k105_32999_27
-0.29497080752748484	-0.27096890881566427	[0.14864418]	01-013_k105_32999_44
-0.334996939089466	-0.3756078355718662	[0.1045849]	01-013_k105_32999_49
-0.30607553078588673	-0.3397898866133681	[0.12941664]	01-013_k105_32999_71
-0.3083533487200412	-0.4104073243020053	[0.12526807]	01-013_k105_32999_88
-0.3251780532755433	-0.42227249928200594	[0.10163917]	01-013_k105_32999_89
-0.30505718538877025	-0.3046219984287529	[0.12966255]	01-013_k105_32999_9
0.2031493199903459	0.4550922135178957	[0.48221916]	01-013_k105_329_3
0.47601299276789477	1.1481765745637336	[0.01426107]	01-013_k105_33010_2
-0.10120332512728115	-0.3981582667692101	[0.55280597]	01-013_k105_33059_2
-0.10190350703515788	-0.11518392860772086	[0.60919737]	01-013_k105_33099_3
0.4763170724301382	0.6064160797898677	[0.05638981]	01-013_k105_33106_3
0.05145531962982537	0.08601925162629792	[0.8489693]	01-013_k105_3311_2
-0.11317125434166693	-0.10221934077239607	[0.51315489]	01-013_k105_3311_3
-0.16295068336873483	0.7194449489692613	[0.9453419]	01-013_k105_33200_2
-0.26514862874430434	-0.43287393086001213	[0.22293961]	01-013_k105_33213_3
0.26873092885836025	2.486254291260227	[0.17984432]	01-013_k105_33239_3
0.21361178514722284	0.7087846092158657	[0.75141034]	01-013_k105_33242_10
-0.18361137072859263	-0.06531426258769696	[0.32191126]	01-013_k105_33242_4
-0.13466999980511457	-0.14710858304814534	[0.48765593]	01-013_k105_33242_7
-0.38318141079675194	-0.7716748979520693	[0.05423073]	01-013_k105_33257_4
-0.2233691220188185	-0.15539752508056745	[0.34668634]	01-013_k105_33257_6
-0.26716363432287343	-0.3383595865033328	[0.1584568]	01-013_k105_33272_3
-0.14924723159336586	-0.16589692322729144	[0.43355454]	01-013_k105_33272_4
-0.13136556546637954	0.011664434703597399	[0.50029733]	01-013_k105_33272_6
-0.1873082940763257	-0.006119897993415816	[0.31226874]	01-013_k105_33272_8
0.3986886760001216	0.6719722666638483	[0.06764804]	01-013_k105_3333_7
-0.17045344991216066	-0.3158205022437988	[0.36118619]	01-013_k105_33343_1
-0.33092162834395306	-0.39742942261551356	[0.09324935]	01-013_k105_33379_1
0.43322493322310834	0.6059248531649143	[0.05723974]	01-013_k105_33383_3
0.29033139896638416	0.4196400621029602	[0.20540048]	01-013_k105_33416_4
0.07731302137490532	2.2703636160078777	[0.84679941]	01-013_k105_33455_2
-0.24993429890466753	-0.2999444171791272	[0.15035421]	01-013_k105_33491_1
-0.34003886962013713	-0.5421545076821707	[0.08176065]	01-013_k105_33507_12
-0.30892704324807085	-0.5791476567116136	[0.125504]	01-013_k105_33507_13
-0.2726779715410944	-1.4084687120116197	[0.25786395]	01-013_k105_33507_16
-0.30339908706438656	-0.23546939002302159	[0.17395364]	01-013_k105_33507_28
-0.28123757901490043	-0.43246741645444847	[0.17835029]	01-013_k105_33507_9
-0.2076916251294988	-0.49331800987179353	[0.79697874]	01-013_k105_33627_4
0.4329979242955739	0.5230997065332157	[0.07495466]	01-013_k105_33636_2
0.44058237191363464	0.6570276174248376	[0.09432658]	01-013_k105_33636_4
0.4229114929807003	0.424624964941149	[0.06841805]	01-013_k105_33636_5
0.4662136113975852	0.7662336918609801	[0.03088606]	01-013_k105_3363_12
0.34500476243854544	0.6293415251996334	[0.12624726]	01-013_k105_3363_13
0.293955057412336	0.5799435614193548	[0.20593725]	01-013_k105_3363_14
0.31444737966580455	0.5853438772392211	[0.16695616]	01-013_k105_3363_18
0.28727722233245573	0.5550321566000577	[0.14470279]	01-013_k105_3363_19
0.43776894826524126	0.6293268059787628	[0.10302062]	01-013_k105_3363_20
0.21614049930203377	0.6305169007828932	[0.27612589]	01-013_k105_3363_21
0.3925689672542303	0.7240957473242317	[0.08670029]	01-013_k105_3363_23
0.3385473918766615	0.5750979991347033	[0.0996814]	01-013_k105_3363_28
0.34835713929445083	0.5164137744088383	[0.21032303]	01-013_k105_3363_31
0.2753991141639257	0.5013139192536158	[0.17161833]	01-013_k105_3363_34
0.39015720703486223	0.35376600166862815	[0.11070194]	01-013_k105_3363_5
0.4122809176634866	0.4662642230960951	[0.04225541]	01-013_k105_3363_6
0.29992327150342873	0.506067832387264	[0.14061275]	01-013_k105_33650_2
-0.1556593744180965	-0.16228817317743008	[0.41198103]	01-013_k105_33657_3
-0.07602027470414381	-0.01936161797817453	[0.66253058]	01-013_k105_33670_2
-0.2993290601030612	-0.23373349895468531	[0.09954621]	01-013_k105_33670_7
-0.4396377385578141	-0.6154916097766624	[0.02383109]	01-013_k105_33670_9
0.4032057147573158	0.6158562829121521	[0.18307686]	01-013_k105_33686_3
0.43608077413179974	0.7086387172486416	[0.1207027]	01-013_k105_33706_2
0.04322357683786252	3.806274348969599	[0.9431333]	01-013_k105_33745_3
0.43267961355157564	0.7487548376557583	[0.1180937]	01-013_k105_33840_3
-0.21681453412453514	-0.23061384175265917	[0.23582524]	01-013_k105_33848_2
-0.28107681513207267	-0.2985659020560756	[0.13287963]	01-013_k105_33865_3
0.3401488250320095	0.5524521172939093	[0.12621931]	01-013_k105_33898_2
0.2534536048080187	0.4243659715187929	[0.33245315]	01-013_k105_33899_3
0.4126498682919208	0.6862524548361306	[0.11109197]	01-013_k105_33899_4
-0.2644239341388093	-0.22161858232229004	[0.22504553]	01-013_k105_33960_2
-0.20853115441114844	-0.04165156058421764	[0.33589012]	01-013_k105_33979_10
-0.31172798924071105	-0.3375114188640921	[0.09016018]	01-013_k105_34000_3
0.14513702977256274	0.37611502077135817	[0.4496676]	01-013_k105_3400_33
-0.19954542282255103	-0.2032940667767017	[0.77992441]	01-013_k105_34063_10
-0.12035196941419826	-0.08123139493008659	[0.98162799]	01-013_k105_34063_14
-0.23275423056425537	-0.38423636471180456	[0.77718467]	01-013_k105_34063_2
-0.33579888971891547	-0.41431443444887944	[0.52038874]	01-013_k105_34063_5
-0.22426789586274035	-0.3966249480202431	[0.87777161]	01-013_k105_34063_9
0.3107134930387591	0.43179850089808763	[0.20062391]	01-013_k105_34173_11
0.2948348616529918	0.41875330147039047	[0.11400165]	01-013_k105_34173_12
0.28190500509315397	0.395216258207344	[0.25181462]	01-013_k105_34173_13
0.2674705505465595	0.39100011039326754	[0.43318253]	01-013_k105_34173_15
0.5236975017016495	0.6850003331321034	[0.02148348]	01-013_k105_34173_7
0.3401221480945454	0.6848202822385819	[0.27574936]	01-013_k105_34173_8
-0.2773107101389055	-0.2963638952439092	[0.1869425]	01-013_k105_34207_16
-0.26086675128833275	-1.2804155625307923	[0.29019473]	01-013_k105_34207_21
-0.36290228095348426	-0.4089989580123763	[0.06207068]	01-013_k105_34207_22
-0.27396027368358844	-0.2738273024709558	[0.19397063]	01-013_k105_34207_23
-0.3417078771796087	-0.42629610810746044	[0.07888418]	01-013_k105_34207_24
-0.35649778304732455	-1.2040448468119593	[0.08267623]	01-013_k105_34207_31
-0.31620608529776184	-0.5136284567108612	[0.11369987]	01-013_k105_34207_4
-0.3871988014201431	-0.9742887393218611	[0.05594194]	01-013_k105_34207_6
-0.24783088201129214	-0.27602052851715736	[0.26740071]	01-013_k105_34207_8
-0.3433556981059535	-0.446724738896033	[0.08373888]	01-013_k105_34207_9
0.1160694998658696	2.6794616733997323	[0.7573579]	01-013_k105_3430_2
0.4345776098611162	0.597925452983002	[0.11046516]	01-013_k105_34326_1
0.2672203141635974	0.2767207872719793	[0.27994532]	01-013_k105_34368_2
0.29262708418002314	2.1058571089424336	[0.63958561]	01-013_k105_34369_3
0.2749890186965803	0.38116820175939503	[0.20978254]	01-013_k105_34386_4
0.23637532276103532	0.9643881111481655	[0.5749151]	01-013_k105_34389_2
0.13266408820445544	2.709066420241228	[0.65680834]	01-013_k105_34400_1
-0.15119128266124882	-0.0317926536108229	[0.38475965]	01-013_k105_34421_2
-0.13877982062640543	-0.0631514704017409	[0.4769955]	01-013_k105_34450_4
-0.2972019908436123	-0.3410504519316097	[0.16870639]	01-013_k105_34478_102
-0.36025940850805377	-0.5520455647446119	[0.07756201]	01-013_k105_34478_103
-0.28712158514209096	-0.7105380004875118	[0.1671396]	01-013_k105_34478_112
-0.18636262830042213	-0.37166825151029637	[0.41136512]	01-013_k105_34478_114
-0.2880872466593124	-0.4345021254862066	[0.16317756]	01-013_k105_34478_116
-0.2834367907922859	-0.42958014185986965	[0.17354167]	01-013_k105_34478_117
-0.2592212633023466	-0.47874781352423634	[0.23391684]	01-013_k105_34478_118
-0.27718217951080665	-0.48269533945188986	[0.18530003]	01-013_k105_34478_121
-0.2899837381241414	-0.5304291648306189	[0.15962081]	01-013_k105_34478_122
-0.273536153624559	-0.3910121952773145	[0.19797526]	01-013_k105_34478_123
-0.28245132466395967	-0.599836120647665	[0.17504]	01-013_k105_34478_128
-0.3280691973887832	-0.5708444363874116	[0.11162858]	01-013_k105_34478_13
-0.34617221967404865	-0.3694176815653687	[0.078566]	01-013_k105_34478_14
-0.2940934334401418	-0.4508216133882741	[0.15169639]	01-013_k105_34478_143
-0.2724149587279953	-0.05993657902075874	[0.20091311]	01-013_k105_34478_150
-0.3109927658584473	-0.5526973334958637	[0.11978711]	01-013_k105_34478_153
-0.30821622169333407	-0.550527490918397	[0.12702865]	01-013_k105_34478_17
-0.32105699980757535	-0.6967509781743554	[0.10668658]	01-013_k105_34478_2
-0.31622211356986113	-0.7407362777040843	[0.11225917]	01-013_k105_34478_21
-0.32453395806379615	-0.72773337466134	[0.10320789]	01-013_k105_34478_3
-0.3836299474835462	-0.5998581172557209	[0.05468603]	01-013_k105_34478_31
-0.3241514973441992	-0.4608530606806648	[0.11431732]	01-013_k105_34478_36
-0.2832720737388381	-0.7396855755982545	[0.17305144]	01-013_k105_34478_39
-0.29122431910368035	-0.44071587676797563	[0.15735416]	01-013_k105_34478_42
-0.3619136950879355	-0.44757298368333176	[0.07564799]	01-013_k105_34478_45
-0.3972179243610572	-1.0629816749386316	[0.04807261]	01-013_k105_34478_46
-0.35127193268854784	-0.5932002404834491	[0.07038316]	01-013_k105_34478_51
-0.3490407926296641	-0.6982067702843279	[0.08281411]	01-013_k105_34478_52
-0.37878181728012655	-0.6421802444371822	[0.04771877]	01-013_k105_34478_53
-0.35366591575409084	-0.8570933190530381	[0.08855373]	01-013_k105_34478_56
-0.3002356997260306	-0.635821210921482	[0.14128797]	01-013_k105_34478_58
-0.3311896209592673	-0.6771332316143815	[0.09354996]	01-013_k105_34478_59
-0.2658724576189056	-0.21115051395837733	[0.27284815]	01-013_k105_34478_63
-0.39452826298448895	-0.4782903948765845	[0.04409358]	01-013_k105_34478_64
-0.34613967543054236	-0.7003715572697873	[0.09276807]	01-013_k105_34478_71
-0.3492761714310864	-0.5109784461642445	[0.09461601]	01-013_k105_34478_72
-0.32461851053841145	-0.4178839418384067	[0.1013329]	01-013_k105_34478_75
-0.2823561768792072	-1.4708641038481658	[0.17824973]	01-013_k105_34478_76
-0.2973895012613741	-0.4892361494604042	[0.14746447]	01-013_k105_34478_8
-0.4170142906416766	-0.46013611520466485	[0.03470496]	01-013_k105_34478_80
-0.2938415524903453	-0.5796610696845189	[0.15115432]	01-013_k105_34478_86
-0.27152204156040277	-0.4457552139840549	[0.19987722]	01-013_k105_34478_87
-0.29059095687126707	-0.46323767548402445	[0.15785297]	01-013_k105_34478_89
-0.29536205339361427	-0.4597056644835646	[0.14892233]	01-013_k105_34478_90
-0.21218060253993506	-0.348253809617128	[0.31791868]	01-013_k105_34478_93
-0.027625848680393413	0.3250289631475984	[0.92599654]	01-013_k105_3448_5
0.4816824239858463	0.8210938578737521	[0.05141839]	01-013_k105_344_3
-0.2708197890794909	-0.2846076830169477	[0.20342161]	01-013_k105_34516_11
-0.3205169912990049	-0.45715803139823336	[0.10753761]	01-013_k105_34516_2
-0.30683712163900967	-0.7409941455225374	[0.12770907]	01-013_k105_34516_4
-0.3345484560513282	-0.33474253673905785	[0.08897175]	01-013_k105_34516_7
0.27163939989377045	0.5161123459508221	[0.208391]	01-013_k105_346_2
0.4160433193900521	0.5802796044672347	[0.11198322]	01-013_k105_346_9
-0.11765349222622179	-0.18741394300133601	[0.56308089]	01-013_k105_3471_2
-0.3317451311087593	-0.29292795350506645	[0.09429457]	01-013_k105_34756_2
-0.2810199206451336	-0.21211938695051713	[0.17529097]	01-013_k105_34756_4
0.18509239569265343	0.5894281869823361	[0.54443933]	01-013_k105_34792_16
0.06473063143551215	-0.09017831848896297	[0.79980612]	01-013_k105_34792_5
-0.06008796536414545	0.28387468851819625	[0.82474469]	01-013_k105_34842_2
-0.3171727717772328	-0.32558089854061617	[0.09909894]	01-013_k105_34842_4
-0.10543263173882751	0.05931540952145445	[0.53885076]	01-013_k105_34842_5
0.3179612374129795	0.4702001931375868	[0.20971491]	01-013_k105_34844_5
0.24117063790754797	0.4067440950107525	[0.34976426]	01-013_k105_348_1
-0.1346180114940203	0.10390157571201117	[0.65041799]	01-013_k105_34937_14
-0.00030018014046940975	-0.03354076904872765	[0.99861468]	01-013_k105_34958_24
0.3015317733694964	0.46474691516632205	[0.25737536]	01-013_k105_34983_10
0.33209920351832384	0.36848982765762645	[0.52191265]	01-013_k105_34983_12
0.30942708706021527	0.35307092539705975	[0.14795945]	01-013_k105_34983_15
0.4592459144174188	0.7395902138900126	[0.08160405]	01-013_k105_34983_16
0.26920843644039605	0.4740107171006847	[0.23976571]	01-013_k105_34983_17
0.22681136444541156	0.49591677428979125	[0.40609537]	01-013_k105_34983_18
0.30001305684157986	0.5359050218831702	[0.38947445]	01-013_k105_34983_19
0.21870979421831674	0.3452654476740612	[0.28338746]	01-013_k105_34983_2
0.29155414939018326	0.5513941764799354	[0.29270693]	01-013_k105_34983_3
0.413294288754783	0.6653371559238587	[0.12065273]	01-013_k105_34983_6
0.3882275976204034	0.9040118244092276	[0.1923916]	01-013_k105_34983_9
-0.2344891787055663	-0.04703126340797609	[0.26237499]	01-013_k105_34996_6
-0.19862904439503665	-0.02865968654741952	[0.3718945]	01-013_k105_35029_16
-0.3213571493314461	-0.16017293915129313	[0.10231576]	01-013_k105_35029_7
-0.2962403714065456	-0.47214303822349407	[0.14598264]	01-013_k105_35029_8
-0.2655717247260856	-0.08637299757440595	[0.21735173]	01-013_k105_35029_9
0.2746573658096781	3.2970201208659073	[0.54040894]	01-013_k105_35044_2
-0.23327745075011985	-0.3462812888753859	[0.23325302]	01-013_k105_35059_2
-0.2339874015653941	-0.13968694456349498	[0.54193146]	01-013_k105_35074_3
-0.3120345072900655	-0.6359244250550351	[0.11924761]	01-013_k105_35091_11
-0.3260185064698614	-0.5200519772807481	[0.10001576]	01-013_k105_35091_16
-0.23460350192128043	-0.24147337535334631	[0.27098165]	01-013_k105_35091_22
-0.3278525633465489	-0.6233727843053161	[0.09630252]	01-013_k105_35091_25
-0.296490226200969	-0.6164272816783789	[0.14892588]	01-013_k105_35091_34
-0.3335952929936939	-0.30723214751444056	[0.10383932]	01-013_k105_35091_39
-0.29235050206005314	-1.6544049900794346	[0.19718647]	01-013_k105_35091_43
-0.2753056264120582	-0.22443640154369243	[0.18718331]	01-013_k105_35091_44
-0.2768740910649538	-0.4886539499341985	[0.18666239]	01-013_k105_35091_8
-0.3127582282289113	-0.5173945506802884	[0.12069027]	01-013_k105_35169_11
-0.2169570304436176	-0.4064481102304801	[0.36935189]	01-013_k105_35169_6
-0.32197985535712703	-0.4805008243356648	[0.1048625]	01-013_k105_35169_7
-0.30904881819422636	-0.4141775155228849	[0.12552919]	01-013_k105_35169_9
0.44274027492815476	0.6204312863699223	[0.09452936]	01-013_k105_35193_2
-0.27227181951368146	-0.24920691527195468	[0.15624367]	01-013_k105_35239_3
-0.13545107152231237	-0.06544451559736908	[0.48705868]	01-013_k105_35244_1
0.05172387246930892	0.09906478261467043	[0.86003977]	01-013_k105_35253_2
-0.2850017292675576	-0.07512171986631452	[0.14945599]	01-013_k105_35298_3
0.21957750623262323	0.5522851746276686	[0.5815971]	01-013_k105_35299_21
0.10730621013785104	0.553562135337359	[0.58722811]	01-013_k105_35402_2
0.23930378778772443	2.7806174570653783	[0.30281709]	01-013_k105_35419_1
0.32122891854951313	0.4248641247709841	[0.18488837]	01-013_k105_35427_5
0.12181937831547258	0.0052736066514495	[0.70403378]	01-013_k105_3546_5
0.053583777414801054	-0.11079138475391372	[0.82112555]	01-013_k105_3546_6
0.18151710717414757	0.07429244505123864	[0.3959009]	01-013_k105_3546_9
0.3087102846663991	0.9765122573074965	[0.59878162]	01-013_k105_35522_2
-0.2217268653004187	-0.21326475483919013	[0.22442243]	01-013_k105_35536_1
0.21273736396320522	0.39561006188255954	[0.57526084]	01-013_k105_35545_11
0.44165263399164756	0.7871627730265838	[0.06878469]	01-013_k105_35545_5
0.3296862668843162	0.5576757827321308	[0.26943439]	01-013_k105_35545_9
-0.36415920827720705	-0.5765209898158062	[0.05686675]	01-013_k105_35555_8
0.08875092776134653	0.3597190077228305	[0.60654646]	01-013_k105_35579_15
0.23464135707638198	0.5251995163979384	[0.2767377]	01-013_k105_35579_8
0.5546439073974744	0.8531590549723853	[0.01143755]	01-013_k105_35914_4
0.3313875911170687	0.46713292646054444	[0.16255117]	01-013_k105_35915_2
0.387617322753638	0.6469701786490685	[0.21048183]	01-013_k105_35915_3
0.19229765964123036	0.23867461890220001	[0.49784221]	01-013_k105_35968_3
0.29940892943708064	0.3783258096785562	[0.20602232]	01-013_k105_35968_4
0.3521690720084762	0.6334492816454174	[0.23318444]	01-013_k105_35968_5
0.19374806060587355	0.35251349921390707	[0.478402]	01-013_k105_35970_2
-0.0462116527853382	-0.5422939463381798	[0.88368307]	01-013_k105_35984_6
-0.16894761349455426	-0.1827750950608871	[0.37140165]	01-013_k105_35994_2
0.4102491341431471	0.5278743696090389	[0.12275499]	01-013_k105_3624_2
0.34930942092776524	0.5351077760519285	[0.1995852]	01-013_k105_3681_3
0.37947565442535386	0.4994354104588079	[0.13367114]	01-013_k105_3681_4
0.26451604058606937	3.2777615351147573	[0.36966971]	01-013_k105_371_3
-0.09046630770392503	2.8520679409180776	[0.79334286]	01-013_k105_371_5
0.38459850010494356	0.5355654294154223	[0.15611012]	01-013_k105_3747_5
-0.32221582416699257	-0.7546502158005202	[0.10480347]	01-013_k105_3844_13
-0.2622259803578099	-0.29994424893204996	[0.2254749]	01-013_k105_3865_3
-0.30029463346853613	-0.24463849595550624	[0.13833674]	01-013_k105_3865_8
-0.15767889906293417	4.152250718774327	[0.60928147]	01-013_k105_3888_3
-0.15251664689814473	3.1980854980976416	[0.50169288]	01-013_k105_3888_6
-0.09399368284762535	-0.08628381218685076	[0.66168158]	01-013_k105_3890_3
-0.20042950788296085	-0.1859709233059315	[0.2709034]	01-013_k105_38_2
0.08620504939946579	0.22829712180251602	[0.91338927]	01-013_k105_3927_3
-0.3052187997892348	-0.15444204407499057	[0.13355793]	01-013_k105_3970_1
-0.30523146176000693	-0.44676539474380633	[0.12927122]	01-013_k105_3970_10
-0.16571115139720216	-1.0745593328623926	[0.52568949]	01-013_k105_3970_14
-0.27475664401484473	-0.35877064534857295	[0.18889795]	01-013_k105_3970_8
-0.03391938065198994	0.011493050407599377	[0.84456997]	01-013_k105_397_2
0.1332780576428937	0.3233662069922884	[0.49225099]	01-013_k105_4001_2
0.28126941914523895	0.34958154966059013	[0.2024927]	01-013_k105_401_2
0.46776871345438203	0.7051522862846841	[0.06439487]	01-013_k105_401_3
0.18372700854302831	0.44951619136583193	[0.53024538]	01-013_k105_4077_2
-0.25738903339301045	-0.32216603959745377	[0.16823801]	01-013_k105_4120_12
-0.271533803420206	-0.23905878063881766	[0.16712262]	01-013_k105_4120_13
-0.17041451818085748	-0.27987098187998627	[0.4884395]	01-013_k105_4120_2
-0.059323371993814045	0.010979378110413858	[0.7326037]	01-013_k105_4120_3
0.29955653261341214	0.5681993740040409	[0.15322775]	01-013_k105_4126_2
0.40776617494125855	0.7644289755364833	[0.08085837]	01-013_k105_4126_4
-0.04686414005550706	0.05826529804344724	[0.78631776]	01-013_k105_4131_2
-0.010976079704871279	0.6472382054466788	[0.95012652]	01-013_k105_4131_4
0.14841735861884306	0.35570931968063474	[0.71703963]	01-013_k105_4131_5
0.07659975120611263	0.44788589726570477	[0.74522985]	01-013_k105_4131_6
0.10110621476835517	0.5054120344886252	[0.63280917]	01-013_k105_4131_7
0.10223184629884229	0.4866596090812382	[0.82395706]	01-013_k105_4178_9
0.2968252368712075	0.5414940609067216	[0.158393]	01-013_k105_4186_2
0.3994472023041686	0.6206490683760144	[0.20516717]	01-013_k105_4186_4
0.4098905717392169	0.6805909329931356	[0.07664821]	01-013_k105_4186_5
0.19795438503942422	0.9738973209893746	[0.46140992]	01-013_k105_4204_3
0.1351811889444221	0.5709147218156909	[0.49412178]	01-013_k105_421_21
0.011502101814958064	0.5483304498537112	[0.94714004]	01-013_k105_4256_4
0.29261621326719583	0.6881362335700311	[0.27939268]	01-013_k105_4256_5
0.28410749198165836	0.41833540779885825	[0.17843934]	01-013_k105_4285_1
0.3132981974933113	0.41725632686799136	[0.18865313]	01-013_k105_4294_2
0.22578450895333022	1.424908987481898	[0.26253697]	01-013_k105_441_2
0.6876774194848851	1.7986572949623576	[0.00064207]	01-013_k105_4423_1
0.16870280011173272	2.5048043952901295	[0.49859384]	01-013_k105_4586_2
-0.09583053776316604	-0.08785516640911374	[0.65147562]	01-013_k105_4713_3
0.44294043714947867	0.9981270603247444	[0.10475051]	01-013_k105_4739_5
-0.046335957985671576	-0.00019892858645581654	[0.8772744]	01-013_k105_4756_3
0.09665043485580069	0.3237840258071896	[0.81097933]	01-013_k105_4767_20
0.2317921583236738	0.45102121395722533	[0.5493329]	01-013_k105_4767_62
0.3525184084642924	0.6845313736092152	[0.18941644]	01-013_k105_4823_11
0.4899032775317962	0.5806899830160438	[0.0458221]	01-013_k105_4823_6
0.38286733110641996	0.6454322991516289	[0.26889754]	01-013_k105_4823_7
-0.02743522180682222	-0.1034046700939634	[0.87535977]	01-013_k105_4827_12
-0.06063322562423875	0.014862775310172414	[0.73234986]	01-013_k105_4827_13
-0.13087042754401249	-0.2234100501421737	[0.57894081]	01-013_k105_4827_14
0.07686392964575718	0.24295916949784604	[0.76899064]	01-013_k105_4827_15
-0.047158933245400436	0.038564690650062766	[0.87996132]	01-013_k105_4827_17
-0.28368461400047673	0.08500499707612906	[0.12658123]	01-013_k105_4827_3
-0.04391678764569462	0.06237654993841613	[0.80150586]	01-013_k105_4827_4
-0.1277260777425297	0.1470575012093569	[0.45804572]	01-013_k105_4827_5
-0.2067710153899641	0.17144193517741646	[0.29473082]	01-013_k105_4827_7
-0.27620926831430614	-1.409914715038876	[0.23021564]	01-013_k105_4871_20
-0.3424135064257059	-0.5596416367097601	[0.08471279]	01-013_k105_4871_25
-0.3225368770607103	-0.5930125788890918	[0.10398102]	01-013_k105_4871_26
-0.3031762974470878	-0.5594987059968213	[0.1781397]	01-013_k105_4871_5
-0.23125558261901422	-0.14513012942398992	[0.40762357]	01-013_k105_4871_9
0.19941678960154927	0.5561761209662129	[0.32050491]	01-013_k105_4897_1
0.18878523046948026	0.45493118774008073	[0.36492705]	01-013_k105_491_3
0.2449240421509082	1.0527981416800303	[0.33620701]	01-013_k105_4963_26
0.18791964790021798	0.5874644853595186	[0.46323901]	01-013_k105_4963_4
-0.2631924582376918	-0.3061671194567988	[0.21538056]	01-013_k105_5030_21
-0.3089909728811254	-0.2635000565419245	[0.12600205]	01-013_k105_5030_30
-0.32628592292534603	-0.5224159869699372	[0.09939174]	01-013_k105_5030_4
-0.29681040721319946	-0.44226342089002985	[0.14341463]	01-013_k105_5030_55
-0.36205443123903913	-0.6802662832562767	[0.05982306]	01-013_k105_5030_56
-0.303023613211839	-0.23972734881129476	[0.13656948]	01-013_k105_5030_61
-0.2742747663921204	-0.14806184858155724	[0.20837086]	01-013_k105_5087_2
0.175550148323923	2.6783649800205933	[0.47265223]	01-013_k105_5098_8
0.13656592481946317	2.5738680208044578	[0.5536584]	01-013_k105_5112_1
-0.11899733958790043	-0.10458624117516707	[0.55767329]	01-013_k105_5163_4
0.38819545730440513	0.8248923374852796	[0.11696783]	01-013_k105_5189_2
0.2357237864539172	0.37710681218635433	[0.22788084]	01-013_k105_5189_3
0.1358542673443541	0.32807314091355083	[0.48695148]	01-013_k105_5189_4
0.19947367363363194	0.2006916807312743	[0.32588094]	01-013_k105_5189_6
-0.3382903542111026	-0.6152523238158943	[0.08227329]	01-013_k105_5216_13
-0.30308691104558005	-0.5394066819783313	[0.13457264]	01-013_k105_5216_20
-0.26860602296974945	-0.32231017484016977	[0.20702695]	01-013_k105_5216_21
-0.3366557511791161	-0.6586252158349251	[0.08618356]	01-013_k105_5216_22
-0.39396211097007866	-0.6567513427925312	[0.04760976]	01-013_k105_5216_23
-0.29542817938206645	-0.5875818141796147	[0.15055439]	01-013_k105_5216_25
-0.28337414337994726	-0.24798048760943242	[0.17068386]	01-013_k105_5216_26
-0.2256123636575049	0.23137448043377656	[0.33576187]	01-013_k105_5216_34
-0.3097034007890103	-0.4515426316462958	[0.12312658]	01-013_k105_5216_38
-0.339803926402188	-0.14661181881145	[0.10579309]	01-013_k105_5216_40
-0.3708365659408556	-0.3952737562287231	[0.06660636]	01-013_k105_5216_41
-0.35380598805813707	-0.2763229391943115	[0.07843555]	01-013_k105_5216_48
-0.30784604250859665	-0.42596087539377975	[0.13023336]	01-013_k105_5216_5
-0.24561096092073423	-0.7403475959768715	[0.34783024]	01-013_k105_5216_6
-0.30830837182842774	-0.47132642516680484	[0.12447661]	01-013_k105_5216_64
-0.2612765998594838	-0.04138082893378289	[0.23275363]	01-013_k105_5216_70
-0.21514766163237004	-1.2603832961171781	[0.47903308]	01-013_k105_5216_78
-0.21951989971203614	-0.0562007037565514	[0.45674674]	01-013_k105_5216_81
-0.11899435448841374	1.7433742597275008	[0.55255169]	01-013_k105_5225_1
0.26306875808393093	0.6839622571589521	[0.39875115]	01-013_k105_5229_2
0.11740870545661185	0.28564422575202436	[0.63844342]	01-013_k105_5268_5
-0.1770123401787238	-0.050891931012133206	[0.45705958]	01-013_k105_5282_2
-0.23309351875253653	-0.1744829369947413	[0.19870525]	01-013_k105_5282_3
-0.10812447033401686	0.10764733765152618	[0.59903834]	01-013_k105_5287_2
-0.043447233228427064	0.02133389865959645	[0.80017321]	01-013_k105_5289_1
0.283402159390218	0.24325740109897015	[0.18300292]	01-013_k105_5315_2
0.18687164735581407	0.661393009579803	[0.36661838]	01-013_k105_5327_11
0.35254831949369086	0.7166249899723791	[0.40159142]	01-013_k105_5327_14
0.35984331238801437	0.8075953952757616	[0.34753049]	01-013_k105_5327_4
0.3772786552815247	0.7156693242525196	[0.12854337]	01-013_k105_532_3
0.32071846402821247	0.7232318777661944	[0.11599045]	01-013_k105_532_6
-0.07649166153564055	0.08831360665628328	[0.73978685]	01-013_k105_5370_1
-0.2635333978598974	-0.16635466784616207	[0.23355855]	01-013_k105_537_2
-0.29519571678600265	-0.6673104441681148	[0.15116395]	01-013_k105_5393_12
-0.31716461751399344	-0.6787431077309517	[0.11375982]	01-013_k105_5393_13
-0.3466671685450378	-0.6839641319473334	[0.0879959]	01-013_k105_5393_14
-0.3147679413624042	-0.41392162436586694	[0.11467404]	01-013_k105_5393_15
-0.28426871549953064	-1.0741722023722693	[0.22175302]	01-013_k105_5393_20
-0.31169164562945206	-0.6799507613134758	[0.11881649]	01-013_k105_5393_3
-0.24118528358664318	-0.24221057934190776	[0.28637193]	01-013_k105_5393_4
-0.3349234719986001	-0.7549410755043442	[0.08702021]	01-013_k105_5393_7
-0.1250203850717446	-0.35367151461641033	[0.47246151]	01-013_k105_5404_5
-0.20777349632580508	-0.27284596023558416	[0.22764401]	01-013_k105_5404_7
-0.15375878007291285	-0.22917459094198556	[0.42421453]	01-013_k105_5404_8
0.36549363450194294	0.4871397193101547	[0.13648404]	01-013_k105_5406_3
0.5601401814161275	0.6963668958571957	[0.01001804]	01-013_k105_5415_1
0.2190310786884954	0.6824380956194533	[0.53368693]	01-013_k105_5444_2
-0.20000624305701517	-0.28018407727760114	[0.27719271]	01-013_k105_5462_4
-0.13357317665020557	-0.23753820457591032	[0.49380788]	01-013_k105_5471_3
-0.03559454295841318	-0.012096807069527447	[0.83572597]	01-013_k105_5490_9
-0.09653160157745244	-0.14097508673310877	[0.57711569]	01-013_k105_5512_2
0.506484788271003	0.7757319559070882	[0.03156969]	01-013_k105_5550_3
0.3137021331226435	0.5315606773347769	[0.12618661]	01-013_k105_5550_5
-0.18155473101974956	-0.2010371478626686	[0.33648555]	01-013_k105_559_3
-0.19658318974546482	-0.4029321332222137	[0.39406626]	01-013_k105_5621_2
-0.2674189495361454	-0.32416956670031194	[0.2123778]	01-013_k105_5621_3
-0.23542802006347252	-0.24596094561266224	[0.22523986]	01-013_k105_5621_8
0.13591603288105386	0.1537510258856903	[0.43238275]	01-013_k105_5658_2
0.27664639798534124	0.2988986468606316	[0.22070818]	01-013_k105_5658_3
0.351074673866283	0.8618485247242013	[0.19320143]	01-013_k105_5660_4
-0.02104129100958574	0.057244701066593046	[0.90173296]	01-013_k105_568_2
-0.22767650303325077	-0.34553527268570744	[0.21499791]	01-013_k105_5707_9
0.47446093611841117	0.9534092211350418	[0.02646591]	01-013_k105_570_6
-0.12735708439032153	-0.08582200447540579	[0.5238563]	01-013_k105_5726_5
-0.27925202040452196	-0.5291184018677392	[0.18234458]	01-013_k105_5776_16
0.17891229681823095	2.6825156824145955	[0.45637319]	01-013_k105_5781_2
0.31614429017280493	0.6703303987689275	[0.09526499]	01-013_k105_5809_6
0.3865067724610733	0.8505636877162739	[0.0740419]	01-013_k105_5811_1
0.45164238464950346	0.5492097701507849	[0.0878496]	01-013_k105_5818_2
0.4302121514851088	0.7323674901984253	[0.05848213]	01-013_k105_585_1
-0.2391922986762859	-0.18515865149040664	[0.18137891]	01-013_k105_5863_8
-0.23918142697401654	-0.09204689136251076	[0.2424852]	01-013_k105_5863_9
0.3456277104681721	0.6292338405317813	[0.10964274]	01-013_k105_5874_3
0.42262442387535903	0.46266883525785074	[0.13762379]	01-013_k105_5874_4
0.4442527454982559	0.31885035871277806	[0.10053461]	01-013_k105_5874_5
0.4274981125728901	0.5831309500339654	[0.04623367]	01-013_k105_587_13
0.3458604926027385	0.5835323666559866	[0.08197266]	01-013_k105_587_14
0.5346621215146936	0.6669467089325292	[0.01832715]	01-013_k105_587_16
0.1104495472205143	0.40080522403030616	[0.59380066]	01-013_k105_587_3
0.3336643959295221	0.5609689174269071	[0.15823251]	01-013_k105_587_4
0.30802051842638406	0.5055231144266147	[0.23807566]	01-013_k105_587_9
0.28437579823804027	0.45669639499571807	[0.2532608]	01-013_k105_5880_1
0.25859790544190436	2.0729801300307664	[0.28889122]	01-013_k105_5884_5
-0.3295666374104853	-0.5530642059041359	[0.09599549]	01-013_k105_5950_2
-0.2964203961386219	-0.34341657075507476	[0.14887866]	01-013_k105_5950_7
0.2556292013206669	0.4401242939621272	[0.24183312]	01-013_k105_5981_11
0.2566124712042861	0.47662649075391195	[0.17793331]	01-013_k105_5981_5
0.4369698629731635	0.6797590606207919	[0.11243999]	01-013_k105_6008_3
0.3141422803360737	0.2245551219917561	[0.16349482]	01-013_k105_6036_2
0.13409706826569467	0.2238219380614027	[0.57552221]	01-013_k105_6036_3
0.2979899826022299	0.6952134443133899	[0.25845538]	01-013_k105_6056_8
0.34367008410680333	0.26514569205386734	[0.47617601]	01-013_k105_6063_4
0.3560780617310675	0.6160041015227268	[0.0770527]	01-013_k105_607_2
0.3465060478577568	0.5744179454955143	[0.21605202]	01-013_k105_6083_4
0.29020438613616334	0.6377980985262637	[0.17859061]	01-013_k105_6114_21
-0.0022498861773663477	-0.06254265430428635	[0.98958219]	01-013_k105_6155_2
0.24807494776125066	0.4334946146043658	[0.53241432]	01-013_k105_6180_1
0.4054556541054433	0.5737311226607226	[0.08993317]	01-013_k105_6268_2
0.39090648731745137	0.9601517959888373	[0.0750522]	01-013_k105_6278_1
0.310295678172739	0.7157805466288066	[0.10884373]	01-013_k105_6278_5
0.4160656238338203	0.536922822688829	[0.07510077]	01-013_k105_6288_1
0.36813761602618833	0.7927066492240636	[0.31603646]	01-013_k105_6291_2
0.0623356058708514	0.34839560530890634	[0.72350252]	01-013_k105_6291_4
0.33846056262259583	0.40192910147408706	[0.28263234]	01-013_k105_634_11
0.29125268078981564	0.5951448938715496	[0.20368833]	01-013_k105_634_18
0.48665632709018725	0.5736872359872168	[0.04077326]	01-013_k105_634_2
0.28973432218836626	0.47677632972925404	[0.14062031]	01-013_k105_634_3
0.4994631929917713	0.8069581926426955	[0.03970408]	01-013_k105_634_5
0.31204268461705015	3.5526914846456736	[0.22478428]	01-013_k105_6370_1
0.07611032230813088	0.303689258316142	[0.77317617]	01-013_k105_6384_19
0.1978514600050116	0.22803407935956144	[0.63242389]	01-013_k105_638_10
0.5034963317803172	0.800122524020122	[0.03687337]	01-013_k105_638_11
0.2140224297942682	0.3293152887769965	[0.24686569]	01-013_k105_638_6
0.4795934248429334	0.7975143384959156	[0.04627816]	01-013_k105_638_9
0.12607362186188373	2.5096603800624218	[0.60204539]	01-013_k105_644_3
0.29518417241637174	0.7080283158825456	[0.12824445]	01-013_k105_6491_4
0.3548383766129894	3.20464291794731	[0.20061132]	01-013_k105_6494_4
-0.20753877895892214	-0.05420397107121975	[0.25589451]	01-013_k105_6509_2
-0.21317320970651482	-0.18249693259311758	[0.22029603]	01-013_k105_6578_6
0.3322051960506773	0.5394140831678633	[0.12569295]	01-013_k105_6612_2
0.15096761193685898	0.3656461515054093	[0.50730878]	01-013_k105_6612_3
0.4338453542270511	0.5411080796405074	[0.08394779]	01-013_k105_6614_2
0.48661919692394046	0.7557116744497636	[0.04552845]	01-013_k105_6614_3
0.2830379511008778	0.6056362858943706	[0.22245915]	01-013_k105_671_1
0.3641564006821549	0.43187137504236695	[0.09955985]	01-013_k105_6730_11
0.3886118622936497	0.5081943324654797	[0.20083621]	01-013_k105_6730_5
0.4877789371683684	0.7514487524856497	[0.04606501]	01-013_k105_6730_9
-0.19366242108778872	-0.23277645335907393	[0.29119464]	01-013_k105_6734_3
-0.14756993048368092	-0.26883862066632086	[0.43160724]	01-013_k105_6734_5
-0.16374723902754687	-0.11232035649889233	[0.41361406]	01-013_k105_6776_3
0.14015120350051305	0.2199574384976819	[0.5435184]	01-013_k105_6776_4
0.16568810599546252	2.733822400386985	[0.50741053]	01-013_k105_6818_1
0.2698004259468288	0.606245338123445	[0.53472662]	01-013_k105_6850_2
0.08310532408988755	0.5850324364001268	[0.71481602]	01-013_k105_6850_57
-0.0055872889966448675	0.09121790819074084	[0.9741122]	01-013_k105_6850_60
0.0701940987474382	1.015002300752159	[0.90814462]	01-013_k105_6994_2
0.1715303136726303	2.5855057453006305	[0.41227615]	01-013_k105_6995_1
0.26956033758150194	0.6414962705128696	[0.34029709]	01-013_k105_7013_1
0.36077612426116334	0.7341659719348289	[0.27415896]	01-013_k105_7020_2
0.4250658541155995	0.6369353895397243	[0.13487376]	01-013_k105_7020_3
-0.04373703501129434	0.023219814332884395	[0.7994224]	01-013_k105_7036_2
-0.0666548886823748	0.011415912418186975	[0.78489286]	01-013_k105_7036_4
0.3283477452021367	0.609817938096225	[0.16324524]	01-013_k105_7101_1
0.4568557129525053	0.44618042624234905	[0.08181785]	01-013_k105_7101_2
0.3755436125981562	0.6635825693076054	[0.08098243]	01-013_k105_7101_4
0.19010024487215738	2.668956149492408	[0.41232907]	01-013_k105_7141_2
-0.13134866163848993	-0.1328857506177492	[0.44749151]	01-013_k105_7230_1
-0.34065737629774584	-0.299899030363244	[0.09220534]	01-013_k105_7272_3
-0.2756413660675905	-0.2328409209944212	[0.14057998]	01-013_k105_7343_2
-0.03111337452914776	-0.04183278493824657	[0.89296695]	01-013_k105_7343_3
0.3850233152246088	0.629278169014136	[0.25435331]	01-013_k105_7367_10
0.4606407965111245	0.5392918214049361	[0.04614755]	01-013_k105_7367_2
0.1700380906985018	0.3683688106205555	[0.37121806]	01-013_k105_7367_3
0.44077971516272935	0.6511916222999419	[0.10170419]	01-013_k105_7393_3
0.2988339991796666	0.5608976730686893	[0.26686161]	01-013_k105_7393_4
0.34663412745671185	0.5436241503233171	[0.11046384]	01-013_k105_7393_7
0.23620782363247342	0.3612875396204482	[0.30883697]	01-013_k105_7433_15
0.26415044633639956	0.9382055219535147	[0.52853663]	01-013_k105_7433_5
-0.25860351898085127	-0.2199051523420066	[0.22858385]	01-013_k105_754_1
-0.3039313164888593	-0.3770606494174848	[0.13471686]	01-013_k105_754_2
-0.3652208295512017	-0.48567036369370076	[0.05906311]	01-013_k105_754_3
-0.24501881942818704	-0.3512534620185033	[0.27917501]	01-013_k105_754_9
0.13885468716750818	1.2935919816378314	[0.72236547]	01-013_k105_7562_3
-0.14448271013106762	0.6143771706945527	[0.85103456]	01-013_k105_7562_4
-0.09342813123576374	0.1029413993467608	[0.93690306]	01-013_k105_7562_6
-0.33242686268447047	-0.24617898074688305	[0.17372278]	01-013_k105_7630_3
0.22131191174589981	0.17519886693707742	[0.46815511]	01-013_k105_7670_11
0.5562127267945606	0.7292909090701398	[0.0120301]	01-013_k105_7694_2
0.4159554214972761	0.5589949945331416	[0.15767313]	01-013_k105_7694_3
0.28461169235310296	0.4087442321464446	[0.21842174]	01-013_k105_7694_4
0.3733426032261289	0.5873224504110145	[0.09571204]	01-013_k105_7694_8
0.5072242269245526	0.6673204184229243	[0.03179056]	01-013_k105_7767_1
0.448149387656417	0.7331145803154019	[0.10125965]	01-013_k105_7767_12
0.44639045326543897	0.5927528114371725	[0.04342935]	01-013_k105_7767_14
0.27639308329028345	0.416773679170795	[0.16744215]	01-013_k105_7767_6
-0.14865713907711356	-0.01821367684853586	[0.44259268]	01-013_k105_7812_3
-0.02801143040072067	-0.11848171737282687	[0.87160851]	01-013_k105_781_2
0.3173508905529575	0.8016898051462651	[0.20691871]	01-013_k105_7844_5
0.4673041013476907	0.8055233025086874	[0.05476968]	01-013_k105_7844_6
0.4053026944959707	0.5158169664763614	[0.18005871]	01-013_k105_7928_2
0.4193918405345259	0.6112693043106802	[0.09618707]	01-013_k105_7931_1
0.26216315725504546	0.3612085613596856	[0.19516226]	01-013_k105_7931_3
0.32641559860062136	0.5093203035474415	[0.13416297]	01-013_k105_7931_6
-0.23468678534226006	-0.3477643722763513	[0.37189876]	01-013_k105_7937_1
-0.12180610287517529	-0.21070276977974328	[0.53978554]	01-013_k105_8044_2
-0.19435617256645196	-0.4790233659158347	[0.29351215]	01-013_k105_8044_3
0.32238964223815886	0.7990729392204204	[0.22486881]	01-013_k105_8106_2
0.1697186312550495	0.26575883789601035	[0.32551505]	01-013_k105_8110_2
-0.15200423306741714	-0.11165138386859552	[0.63592692]	01-013_k105_8118_1
-0.06641199488280584	-0.2542103515888985	[0.69963616]	01-013_k105_8118_6
-0.2862617902914059	-0.1516950674095638	[0.17401905]	01-013_k105_8132_2
-0.10343050712719083	-0.14906795386647043	[0.61469704]	01-013_k105_8149_10
-0.26851908969167126	-0.31578767964240445	[0.15161561]	01-013_k105_8195_2
0.3620726920627871	0.6051725917534492	[0.34011832]	01-013_k105_8206_2
0.3485858201226823	1.1888963877760679	[0.2000376]	01-013_k105_8211_8
-0.30250414407576076	-0.4769968229330942	[0.13168182]	01-013_k105_8214_1
-0.19868372495047243	-0.22018625639571784	[0.27849293]	01-013_k105_8328_2
-0.11319102331563607	-0.16832384521235846	[0.58167762]	01-013_k105_8328_3
0.45451904780849445	1.8852230935967798	[0.08453049]	01-013_k105_8337_1
-0.12601153263561365	0.0321161837136603	[0.52243499]	01-013_k105_8350_3
-0.033204602891699415	0.0631421298426248	[0.91935903]	01-013_k105_8358_2
0.17539693379110363	0.21149161712171177	[0.57414633]	01-013_k105_835_2
0.17867921631621198	2.7381859924952097	[0.45536359]	01-013_k105_8369_2
0.3216692626190909	0.7615464234537984	[0.10685842]	01-013_k105_8400_2
0.40003983541514065	0.5646869562078976	[0.20742602]	01-013_k105_8400_4
0.3252402192090636	0.6524023974663319	[0.13788146]	01-013_k105_8400_6
0.2552443894504505	2.8521984615279794	[0.31862923]	01-013_k105_8406_4
-0.1171414696961503	-0.09895833557945882	[0.5688469]	01-013_k105_8407_2
0.41464620312667944	0.5731962161040866	[0.16591401]	01-013_k105_8418_2
0.3234234211998904	0.4426972155606659	[0.19478416]	01-013_k105_8418_3
0.4524407544753276	0.62278160167986	[0.02942834]	01-013_k105_8418_4
0.433025727922605	0.3302369674534701	[0.07222911]	01-013_k105_8418_5
-0.2562777517326019	-0.22755360066446037	[0.23406714]	01-013_k105_8421_3
0.3262902218660032	0.5088474973725975	[0.13248557]	01-013_k105_8478_2
0.319129117266719	0.8553174213189919	[0.18509028]	01-013_k105_8501_3
-0.0630228832282199	0.05654767842807628	[0.78770242]	01-013_k105_8567_3
0.05477591859271112	0.0402342921117937	[0.84630816]	01-013_k105_8567_6
0.39651802788582663	0.6729312648601179	[0.1050379]	01-013_k105_8570_12
0.3524045686207574	0.6405137143371389	[0.12676065]	01-013_k105_8570_17
0.3402480353741207	0.4105391561791885	[0.15184336]	01-013_k105_8570_7
0.29798115546274984	0.4698830433528596	[0.40834454]	01-013_k105_859_2
0.4733944308474604	1.1380696252599587	[0.01098972]	01-013_k105_8624_2
-0.17953257952544455	-0.03395241157239184	[0.44267239]	01-013_k105_8645_14
-0.27588111924154146	-0.1896416466008472	[0.19331959]	01-013_k105_8645_18
-0.37833973472337196	-0.8127994678037518	[0.06012798]	01-013_k105_8645_21
-0.36374846106727726	-0.4665816901067165	[0.07469987]	01-013_k105_8645_22
-0.3448495306373987	-0.600599396604687	[0.08683993]	01-013_k105_8645_26
-0.3066057249083642	-0.7528968968865544	[0.12853539]	01-013_k105_8645_27
-0.29730294211771774	-0.5855722691825437	[0.1479656]	01-013_k105_8645_28
-0.26558564905435694	-0.2404042191821583	[0.21360119]	01-013_k105_8645_29
-0.3214871964416167	-0.2992532500233711	[0.13834994]	01-013_k105_8645_30
-0.31673209759553755	-0.3640809544388227	[0.11069976]	01-013_k105_8645_33
0.3653945815634586	0.6611049309634132	[0.13200535]	01-013_k105_8653_10
0.3652496844304565	0.5108917178299494	[0.34061037]	01-013_k105_8653_11
0.37407492413952403	0.6994862868138204	[0.06613045]	01-013_k105_8653_13
0.25563840403188964	0.578869318527515	[0.178092]	01-013_k105_8653_5
0.5323457153999566	0.8948588592564581	[0.01992935]	01-013_k105_8653_6
0.34882450120047376	0.6156078381898599	[0.13467263]	01-013_k105_8653_9
-0.47535376522744205	-0.8203945968823833	[0.02884306]	01-013_k105_8661_11
-0.2978275380929825	-0.5134564267104326	[0.15969982]	01-013_k105_8661_14
-0.31819203196787793	-0.4892207707977122	[0.15585796]	01-013_k105_8661_16
-0.3112418444142578	-0.6249991966938221	[0.42651436]	01-013_k105_8661_23
-0.32730199187666853	-0.7099327430405321	[0.10745235]	01-013_k105_8661_26
-0.19607651935549886	-0.003966952063681631	[0.28533824]	01-013_k105_8661_28
-0.21225984074297513	-0.3311522062751428	[0.52191693]	01-013_k105_8661_29
-0.22718332286788334	-0.5772020398487012	[0.29269538]	01-013_k105_8661_3
-0.13239316318904273	-0.2419087866535452	[0.53226594]	01-013_k105_8661_30
-0.23955589135266167	-0.21919357439167514	[0.23701108]	01-013_k105_8666_2
0.3236448924621633	0.7044170320470153	[0.08831086]	01-013_k105_8678_3
-0.22688953650937063	-0.23499169886474186	[0.28135076]	01-013_k105_871_3
0.23252681311064416	0.45071078855571817	[0.23073935]	01-013_k105_8728_4
-0.25500341687894934	-0.8181476612401829	[0.63971134]	01-013_k105_8763_11
0.3513287477581885	0.5194170983892831	[0.17634729]	01-013_k105_8783_3
0.2526444072279148	0.7958111442617348	[0.31739527]	01-013_k105_8868_8
-0.1628610585837971	-0.08251200372900559	[0.45622399]	01-013_k105_8885_6
0.5201704857091362	1.0487931633350134	[0.02634196]	01-013_k105_892_2
0.44089210678180996	0.7991352781437642	[0.08156857]	01-013_k105_892_3
-0.019204621293192597	1.9337392400611744	[0.9120846]	01-013_k105_8973_3
-0.3079681956592837	-0.2940390271303111	[0.12759668]	01-013_k105_901_15
-0.31357459281198535	-0.38231337150885536	[0.11680612]	01-013_k105_901_17
-0.2582199313508936	-0.3530775539710322	[0.23340981]	01-013_k105_901_27
-0.3023592707235976	-0.4561596763484602	[0.13639805]	01-013_k105_901_4
-0.2823354806962095	-0.25653199759913276	[0.17464505]	01-013_k105_901_8
-0.3002289402516521	-0.19606945929218017	[0.14312466]	01-013_k105_901_9
-0.12301775525917603	0.036445582720460834	[0.62873612]	01-013_k105_9097_2
0.20045176226731465	0.5828023843915378	[0.36910236]	01-013_k105_921_2
-0.3511242796486175	-0.31583568002609885	[0.07432304]	01-013_k105_933_12
0.323404790323614	0.49798970701048934	[0.12420193]	01-013_k105_9353_2
-0.318855385299786	0.10951264076152985	[0.09698748]	01-013_k105_9363_3
-0.2473131432647902	-0.09011746094567456	[0.19736617]	01-013_k105_9363_4
-0.33180443572616053	0.017856915185972586	[0.13012973]	01-013_k105_9363_5
0.13638891701695074	2.8005898597525256	[0.64236739]	01-013_k105_9459_1
0.08744907312545375	0.17109624280334762	[0.73772819]	01-013_k105_9482_9
-0.161866931669982	0.0004482951557108415	[0.39489277]	01-013_k105_9487_3
-0.21101472440190652	-0.18105608290894967	[0.28434827]	01-013_k105_9487_5
0.28368252172912223	0.7091356419157161	[0.12664974]	01-013_k105_9567_2
-0.33577925871402775	-0.42971964832391685	[0.08969683]	01-013_k105_9573_2
-0.32763550322845975	-0.48658030197226354	[0.09630251]	01-013_k105_9573_3
0.4326878481588001	0.5125428865305007	[0.11300656]	01-013_k105_9577_1
0.25492612208359555	0.3142202787024622	[0.25150873]	01-013_k105_9577_2
0.27229034324079254	0.6626507181918168	[0.14680563]	01-013_k105_9577_5
-0.32611534567714623	-0.39284858284696633	[0.09713767]	01-013_k105_9585_1
0.1845191202404798	2.679314209854182	[0.42957827]	01-013_k105_9594_4
0.022689038555908935	-0.07690486293332	[0.94190495]	01-013_k105_9732_4
-0.19527668449375965	-0.14373156809434398	[0.2574544]	01-013_k105_9732_5
-0.007609411681468737	0.11526702731887917	[0.96518454]	01-013_k105_9732_6
-0.19786072557734863	-0.2706058989792108	[0.32860156]	01-013_k105_9732_8
0.32931175015736264	0.6402769840052296	[0.15092408]	01-013_k105_9747_2
0.0877274029867263	0.17063978590793633	[0.63966306]	01-013_k105_9774_18
0.27271291148560245	0.5842014647801492	[0.27435917]	01-013_k105_9812_1
0.2608597180583341	0.5253410446912438	[0.60079363]	01-013_k105_9837_7
0.41099865859057194	0.5207961845890184	[0.1535619]	01-013_k105_9915_10
0.3357762726765711	0.49197232257451534	[0.13879886]	01-013_k105_9915_12
0.33508243400222465	0.33161914330825343	[0.33595991]	01-013_k105_9915_4
0.25270330854774853	0.3209411097203979	[0.18891779]	01-013_k105_9915_5
-0.24203730692018524	-0.3334106130701539	[0.24388329]	01-013_k105_9946_3
0.18227766310449203	0.9965544437740916	[0.45031878]	01-013_k105_9978_5
0.34345201383303864	0.6732252577928968	[0.12338728]	01-013_k105_9978_6
-0.04378516030211365	-0.08044215317733082	[0.80073697]	01-013_k105_9987_3
0.11852962427162002	1.2246794171478514	[0.47488163]	01-013_k105_9989_1
-0.25334361922697424	-1.3760770944659895	[0.3358498]	01-071_k105_10069_3
-0.518310427052041	-1.689140314381748	[0.01281258]	01-071_k105_1012_3
0.14564149182012115	2.6025706192278046	[0.39737916]	01-071_k105_10208_1
0.29521354240607856	2.9142242952279327	[0.14539696]	01-071_k105_10208_6
0.23258799405290803	0.42969818345921473	[0.33168717]	01-071_k105_10252_1
-0.2801667813819729	-1.221022930618396	[0.50672113]	01-071_k105_10260_2
0.009792707546398225	-0.5342835838312878	[0.96727648]	01-071_k105_10270_2
0.16902161569883123	2.6717051047106306	[0.36655534]	01-071_k105_10297_4
-0.12522506639075195	-1.0240492189851724	[0.61057336]	01-071_k105_10344_2
-0.16807186418301395	-0.3940439058421126	[0.61489356]	01-071_k105_10414_2
-0.6143410828562046	0.009443379103689148	[0.00295021]	01-071_k105_1041_2
0.227849635714172	2.7934068633092126	[0.24012564]	01-071_k105_10487_4
0.3246918215876403	2.9367503040086835	[0.10732582]	01-071_k105_10503_4
-0.05875971390013749	0.1993556545614481	[0.73889353]	01-071_k105_10575_4
-0.18132776467350273	-0.07469026273527193	[0.76015344]	01-071_k105_10614_1
0.24513537413652928	2.916067643692229	[0.205641]	01-071_k105_10634_4
0.142651564666922	2.617289992684526	[0.46244957]	01-071_k105_10634_6
-0.26425268306872557	-0.8791195163350732	[0.5910672]	01-071_k105_10637_12
-0.24201978942487395	-1.6136716344614372	[0.52344106]	01-071_k105_10742_2
0.19457424147691513	2.3814185410584434	[0.33839843]	01-071_k105_10758_1
0.3150197918631146	3.16959989530911	[0.10208201]	01-071_k105_10827_1
0.22505432115847326	2.6442051305535426	[0.2470408]	01-071_k105_10840_2
-0.05207003746573463	0.4777446041267923	[0.94455568]	01-071_k105_10887_1
-0.4290301511362579	-2.256887056201179	[0.06159873]	01-071_k105_10932_5
0.2281015481280407	2.93143445800152	[0.28656961]	01-071_k105_1095_5
0.2250028359895718	2.801244283614927	[0.22220389]	01-071_k105_1095_7
-0.4399427017705489	-2.1095325560681353	[0.11551028]	01-071_k105_10991_2
0.08578288871737634	0.489551297427012	[0.89280292]	01-071_k105_11138_2
0.24485014116218728	2.801559865582693	[0.17382147]	01-071_k105_11166_2
0.27154566829290555	2.9159612401840054	[0.14845615]	01-071_k105_11172_2
-0.3069215917014521	-0.7274422649246128	[0.07780649]	01-071_k105_11219_1
-0.575299377214127	-1.3566029112377387	[0.00886329]	01-071_k105_11266_2
-0.4257225145325209	-1.705802635232914	[0.13769606]	01-071_k105_11401_2
0.03875323309540088	0.5390541385404961	[0.82782245]	01-071_k105_11496_2
0.1909126991937602	2.699975207870607	[0.37034372]	01-071_k105_1173_4
-0.2585744903659741	-0.8179110356999977	[0.57378758]	01-071_k105_11751_2
-0.09093962681994736	-0.4356587040064237	[0.71468397]	01-071_k105_11763_1
-0.4010859266152005	-0.6101739042384126	[0.07016275]	01-071_k105_11830_2
0.3283123298835918	3.3893967974361856	[0.08187192]	01-071_k105_11926_5
0.1374392667737925	2.6396662989818847	[0.42421959]	01-071_k105_11976_2
-0.7591194229416162	-1.6309715415240749	[9.17707215e-05]	01-071_k105_12048_1
-0.23997498003943032	-1.216975581808796	[0.2182775]	01-071_k105_12103_2
-0.11562994208542732	0.9851954914153368	[0.95901708]	01-071_k105_12546_2
0.30645284595866124	1.4450336679093805	[0.39707468]	01-071_k105_12648_2
0.1915668614959982	2.4529433806046326	[0.34843148]	01-071_k105_12653_4
0.21359400654302213	0.6719954629847305	[0.43962172]	01-071_k105_12653_5
0.23592417644071992	2.3241902645019974	[0.24838919]	01-071_k105_12653_6
0.1445636176026033	1.908132672976371	[0.60620257]	01-071_k105_12653_7
0.19995056680993753	2.6094893724770745	[0.33563475]	01-071_k105_12653_8
-0.5876792154128844	-2.21248960983988	[0.00299781]	01-071_k105_1266_1
-0.49520637591547423	-2.0588137683087693	[0.01936554]	01-071_k105_12818_1
-0.5721720771403761	-1.5316412930295484	[0.00927492]	01-071_k105_12872_2
-0.4034904736242491	-2.2168966865069817	[0.0921252]	01-071_k105_12971_2
-0.3434994484690349	-1.3462795782500414	[0.46245902]	01-071_k105_12995_2
0.1298586781163778	2.6736306465161404	[0.51163612]	01-071_k105_13009_1
0.17051062074452702	3.125853853763407	[0.36212457]	01-071_k105_13009_5
-0.3047409704615819	-0.08815351263411011	[0.24093456]	01-071_k105_13030_3
0.019926682658002633	-0.049276343992680896	[0.9102365]	01-071_k105_13036_2
-0.3782040321858904	-2.6179203636287105	[0.13700706]	01-071_k105_13087_2
-0.19537939409053268	-0.746302584467805	[0.80985684]	01-071_k105_13183_3
-0.047652125207157135	-1.2775765627424858	[0.88525401]	01-071_k105_13382_4
0.28710524241212426	2.7954126573862412	[0.12252355]	01-071_k105_1343_2
-0.5757312367432382	-1.4933165141014855	[0.00883607]	01-071_k105_13463_1
0.17588675760609337	2.6802729713863735	[0.34574008]	01-071_k105_13465_2
0.2715829892499486	3.1054571117388248	[0.17725164]	01-071_k105_13568_2
0.23470609413710156	3.007763908082953	[0.1980968]	01-071_k105_13599_2
0.2601998843197861	3.0596159416795627	[0.17768931]	01-071_k105_13599_5
0.17304782036400657	3.1439410150975653	[0.35708666]	01-071_k105_135_17
0.2752856467869861	0.4164474988782992	[0.39372929]	01-071_k105_13624_2
0.3588185314255712	3.066222922803494	[0.08513933]	01-071_k105_13650_4
0.3142442900938254	3.0185587475460656	[0.10292064]	01-071_k105_13783_8
-0.23246568122951683	-1.1253880008724746	[0.4022532]	01-071_k105_13804_2
0.2685275646753366	2.999290968477286	[0.15564581]	01-071_k105_13812_5
0.17795187216218664	2.726640940270109	[0.34130875]	01-071_k105_13813_1
0.2907590228380719	3.101847123729623	[0.14727518]	01-071_k105_13932_3
0.13779844053064924	2.5024247055906814	[0.49012792]	01-071_k105_13932_6
-0.6405937040926492	-1.700806441912363	[0.00141473]	01-071_k105_13934_2
-0.6650868004295061	-1.7801806819436081	[0.0011553]	01-071_k105_13946_2
0.08666236163382102	0.3406547635358838	[0.76029508]	01-071_k105_13981_1
0.22107779932987462	2.76182752631357	[0.22349879]	01-071_k105_14009_2
0.06826285482526129	0.5263199176533206	[0.96893596]	01-071_k105_14032_2
0.2593934498866233	3.0186296038357456	[0.15493214]	01-071_k105_1424_2
-0.1386784792510011	-0.31326534040492343	[0.47849827]	01-071_k105_14317_5
-0.40475856022087137	-2.3280954302232324	[0.19336476]	01-071_k105_14452_2
0.12200261568019073	2.5575392639232777	[0.53830529]	01-071_k105_14589_3
0.04751181232483925	-0.38261459203598525	[0.93446656]	01-071_k105_14630_2
0.1947173032320835	2.55652758767532	[0.29326603]	01-071_k105_1465_2
0.24373385149022664	2.6297188881938545	[0.20501002]	01-071_k105_15171_2
0.2702170046362763	2.8233325960744926	[0.13192861]	01-071_k105_15342_2
-0.11508499839098835	-0.5830773701864362	[0.58197026]	01-071_k105_15430_1
0.3182359784979383	2.7494529814076807	[0.0902308]	01-071_k105_15602_3
0.07601757839090592	0.5811126408079526	[0.8943291]	01-071_k105_15626_2
0.4812383291903797	1.285144882671651	[0.05075113]	01-071_k105_15780_1
-0.05913107004446376	-0.09810049582427631	[0.82993509]	01-071_k105_15890_11
-0.40951491616033264	-2.0839692515678805	[0.16147667]	01-071_k105_15890_23
-0.1109706522465131	-0.3871984489247041	[0.78084731]	01-071_k105_15890_5
-0.10924329205489687	0.33235089575678484	[0.92466803]	01-071_k105_15890_6
-0.18553502549568798	-0.129269327862234	[0.83306861]	01-071_k105_15890_7
-0.09328840636376919	-0.12227424160125176	[0.87161462]	01-071_k105_15890_9
-0.790294831700371	-1.1468564423131153	[4.67968549e-05]	01-071_k105_16083_10
-0.34805697996418994	0.8692284023518746	[0.21091571]	01-071_k105_16162_2
0.16569078342966798	2.5469405622320833	[0.38053056]	01-071_k105_16210_2
-0.4745070637678703	-2.0672381087624982	[0.02766489]	01-071_k105_16282_2
-0.5649300876329977	-0.5263698770896283	[0.00990238]	01-071_k105_16306_4
-0.5883865719772443	-0.10313921276053	[0.00597574]	01-071_k105_16357_1
-0.24592802518726273	-0.8165061464926646	[0.39091494]	01-071_k105_16394_4
-0.634931686582014	-1.6113128555906098	[0.001343]	01-071_k105_16580_3
-0.48953860476554356	-1.1834970579406512	[0.03468728]	01-071_k105_16580_4
-0.25321426797548346	-0.9922628696490264	[0.71573809]	01-071_k105_16583_1
-0.5899786569408331	-1.6773559294825833	[0.00591923]	01-071_k105_16585_5
0.07069807190888427	0.4890872804651549	[0.92654267]	01-071_k105_16679_2
-0.19291609970492138	-1.087270439524016	[0.74313503]	01-071_k105_16731_2
-0.8056056173353113	-1.6634600761296259	[2.60589455e-05]	01-071_k105_16753_1
-0.21647423154211765	-1.2867190814198668	[0.71381775]	01-071_k105_16805_3
-0.24005433912696783	-0.6641597938396003	[0.65641159]	01-071_k105_16815_2
-0.5273936722000864	-2.1634044475356102	[0.01826289]	01-071_k105_1683_2
-0.6139345780136959	-2.8574286866796377	[0.00283725]	01-071_k105_16851_1
-0.7213830609485048	-0.8329056132843099	[0.00022958]	01-071_k105_16852_2
-0.11236001890718665	-0.9004788459021452	[0.65357742]	01-071_k105_16935_2
0.218726409533506	3.2028342857494665	[0.22434153]	01-071_k105_16999_2
0.31787267122364227	3.014259651511892	[0.08339027]	01-071_k105_17165_4
-0.3335362498731726	-0.3957256166782989	[0.25789409]	01-071_k105_17208_6
-0.5394214397835251	-1.65310066088238	[0.01528682]	01-071_k105_17303_2
-0.31532215176908307	-0.375296615268233	[0.2962837]	01-071_k105_17390_10
0.09201009058050291	0.6672955027729134	[0.97874421]	01-071_k105_17598_2
0.1902254217274311	-0.5897066710931985	[0.81484204]	01-071_k105_17626_3
0.221080081466064	2.8980452487406425	[0.26262729]	01-071_k105_17637_5
-0.21894711039023113	-0.5253119679897569	[0.77920152]	01-071_k105_17765_2
-0.3453962355809973	-0.9901981793513094	[0.22518658]	01-071_k105_17790_1
0.26210076576063457	2.8035556925476603	[0.19640476]	01-071_k105_17883_2
-0.38957574198934003	-2.410399422610475	[0.10958892]	01-071_k105_17995_4
-0.5561547443936944	-2.4425185826472866	[0.01276563]	01-071_k105_18040_2
-0.45305042757098973	-0.9366198248302345	[0.08688493]	01-071_k105_18040_3
0.3300369346133993	0.48434662871438056	[0.25779776]	01-071_k105_18176_1
-0.6404470235595747	-1.8912929525305981	[0.00135518]	01-071_k105_18181_3
-0.5145608137502764	-1.24217238920658	[0.01005018]	01-071_k105_18226_2
-0.4720410688310976	-1.3466334556335262	[0.0632387]	01-071_k105_18268_4
0.19623811416388237	0.8119725411830019	[0.28810179]	01-071_k105_18269_6
-0.2655359678674095	-1.7854342237369236	[0.59612877]	01-071_k105_18494_4
0.3504794049887305	3.187361622340041	[0.12048911]	01-071_k105_18551_2
0.19074060024466657	2.6902589143718525	[0.3037932]	01-071_k105_18718_1
-0.24763547961500443	-0.7633717552946407	[0.3600749]	01-071_k105_18735_2
-0.4632978016168735	-1.123249270600298	[0.0351504]	01-071_k105_18819_3
-0.17875726833437428	-0.09640941037008638	[0.63153255]	01-071_k105_188_4
-0.3594898246882703	-2.562754097217128	[0.3522309]	01-071_k105_188_5
-0.5721219690780831	-1.958846937980966	[0.00390933]	01-071_k105_18925_2
-0.21025632883527465	-0.9642128225560057	[0.53560829]	01-071_k105_18935_3
0.28305467970359877	2.985310707912969	[0.15545503]	01-071_k105_18946_2
0.21316806519811252	2.7761133332487353	[0.27918041]	01-071_k105_19021_4
0.17501655667271743	2.752434240992752	[0.35047484]	01-071_k105_19032_2
-0.3780572627528424	-1.5735290174398362	[0.29453282]	01-071_k105_19180_2
-0.5684134761353309	-1.762965325064519	[0.00999911]	01-071_k105_19381_2
-0.21318951771014935	-0.870900000645472	[0.58900558]	01-071_k105_19398_2
-0.27399031297102056	-0.6701873490757799	[0.54188869]	01-071_k105_19419_4
0.27798264545544044	2.7594808039633865	[0.13601602]	01-071_k105_1945_5
0.279566548346452	3.013226489325548	[0.14777458]	01-071_k105_19493_1
-0.25193845738445625	-0.17803686229204094	[0.34596401]	01-071_k105_19574_2
-0.5501423679446829	-1.0277352311970998	[0.00541063]	01-071_k105_19630_4
-0.3387385192597804	-1.032963636183169	[0.48424018]	01-071_k105_1963_4
-0.31561660906942174	-1.05212302391606	[0.3275572]	01-071_k105_19770_2
-0.13480265858334362	-0.22295892600655198	[0.6446798]	01-071_k105_19830_3
0.25880762499231896	3.04622715690608	[0.17269779]	01-071_k105_19855_4
0.14587500626175937	2.637730724034046	[0.45021608]	01-071_k105_19917_3
-0.20157620215800723	-0.7717193994403666	[0.64637561]	01-071_k105_19920_4
-0.18993375988304467	-0.31566564673455844	[0.65034354]	01-071_k105_19920_5
0.15848873533212765	2.48711905161433	[0.35935477]	01-071_k105_19967_1
0.18448854760450853	2.6600900287868416	[0.40395795]	01-071_k105_1998_9
0.3243507017824137	3.011448575973392	[0.08524727]	01-071_k105_2006_2
0.1748980554418146	-0.29304569933305147	[0.72191407]	01-071_k105_20353_2
-0.23355712069849177	-0.29964196539617016	[0.47951013]	01-071_k105_20356_2
0.31208289718176463	1.1624115105007522	[0.44936745]	01-071_k105_20394_1
0.40757738678052263	0.9850025932064536	[0.19455696]	01-071_k105_2048_2
-0.4104675119633986	-3.2315284742920274	[0.17799033]	01-071_k105_20552_2
-0.5337255335375747	-3.52331824387258	[0.00951447]	01-071_k105_20574_4
0.14053788334596728	2.576209253948775	[0.46986267]	01-071_k105_20588_3
0.24390466679577846	2.736389086043197	[0.17562352]	01-071_k105_20615_4
-0.49423159776566006	-0.7280398888780238	[0.01247577]	01-071_k105_20734_3
0.10504477362783052	2.627444953621913	[0.54590841]	01-071_k105_20747_2
0.2760182291437854	3.4071833741323325	[0.16834375]	01-071_k105_20761_1
0.1911029973924596	2.7721387345354946	[0.27235318]	01-071_k105_20775_2
[truncated: 663,905 more rows]
