# Supplementary material for: Protein language models uncover carbohydrate-active enzyme function in metagenomics
Source: BMC Bioinformatics. 2025 Nov 26;26:285. doi: 10.1186/s12859-025-06286-y (PMC12659350; doi:10.1186/s12859-025-06286-y)
Supplement: Supplementary file 3 — Additional file 3. [file 12859_2025_6286_MOESM3_ESM.csv]

-0.35092599030228316	0.6055770737729133	[0.26806067]	CSM5FZ3N_P_R_k105_10024_2
-0.29464549210550983	0.28040645317940377	[0.3472695]	CSM5FZ3N_P_R_k105_10069_2
-0.08140572963127672	-0.38420109044788864	[0.88292665]	CSM5FZ3N_P_R_k105_10320_1
-0.1100795009887732	0.4463364472774287	[0.75029711]	CSM5FZ3N_P_R_k105_10461_1
-0.7442245671088594	-1.191625856393113	[0.0473917]	CSM5FZ3N_P_R_k105_10604_9
0.19347380027170505	1.7912876285164117	[0.96348707]	CSM5FZ3N_P_R_k105_1073_1
-0.3574270089804069	-0.041820175694627225	[0.60144645]	CSM5FZ3N_P_R_k105_10811_5
-0.2583784950512263	-0.20210347649404042	[0.70717424]	CSM5FZ3N_P_R_k105_10811_8
-0.2284612765186394	2.8402546226202183	[0.56662374]	CSM5FZ3N_P_R_k105_11023_7
-0.1541545441481258	-0.6964448460863731	[0.77212111]	CSM5FZ3N_P_R_k105_11085_10
-0.1721871398491655	0.1116231881483494	[0.79184469]	CSM5FZ3N_P_R_k105_11125_4
-0.15552794049559138	-0.60495625385053	[0.68890626]	CSM5FZ3N_P_R_k105_11346_3
-0.5007628107182451	-0.6700757931352997	[0.18113646]	CSM5FZ3N_P_R_k105_11391_2
-0.5516965333721264	-0.8974439335637929	[0.26400696]	CSM5FZ3N_P_R_k105_11599_16
-0.398292373886569	-1.1505257836957754	[0.59478778]	CSM5FZ3N_P_R_k105_11599_2
-0.33275631030509595	-0.31648411608968624	[0.55006427]	CSM5FZ3N_P_R_k105_11936_6
-0.0301999227496211	-0.46164552274529846	[0.92011231]	CSM5FZ3N_P_R_k105_12096_15
0.2702685225008511	2.261643479032804	[0.61223541]	CSM5FZ3N_P_R_k105_12400_1
-0.011959366277987948	-0.6572927469855994	[0.96498092]	CSM5FZ3N_P_R_k105_13063_2
-0.5159884971551458	-0.5702744058692141	[0.46143753]	CSM5FZ3N_P_R_k105_1348_4
-1.0922469402394908	-1.7258763163842368	[6.74817214e-05]	CSM5FZ3N_P_R_k105_13502_10
-0.8114006619826671	-2.1045467727635687	[0.01568474]	CSM5FZ3N_P_R_k105_14003_4
-0.2012983816503215	-0.11322515393358941	[0.95167699]	CSM5FZ3N_P_R_k105_14150_10
-0.3341685774703255	0.03005477835626843	[0.26905823]	CSM5FZ3N_P_R_k105_1420_25
-0.5382323398037228	-0.4419583512009948	[0.1615225]	CSM5FZ3N_P_R_k105_14510_4
-0.026988522313248463	1.3030830983274528	[0.92204331]	CSM5FZ3N_P_R_k105_14603_1
0.13257425241708723	0.6992907409328507	[0.77322586]	CSM5FZ3N_P_R_k105_14728_81
0.05417706661302012	1.6761737760234279	[0.93010417]	CSM5FZ3N_P_R_k105_15030_5
-0.5126371414519897	-0.7278339006201392	[0.45865334]	CSM5FZ3N_P_R_k105_1506_28
-0.9241425520888823	-1.0135519806715074	[0.00077724]	CSM5FZ3N_P_R_k105_15128_2
-0.18740662211800554	-0.14841409771639832	[0.6247546]	CSM5FZ3N_P_R_k105_15359_14
0.053556601372994936	2.354091593390285	[0.96068298]	CSM5FZ3N_P_R_k105_15429_1
0.07876046000732136	0.3131650784342942	[0.9822442]	CSM5FZ3N_P_R_k105_15683_3
-0.12916270876505243	2.3471359355482084	[0.89187533]	CSM5FZ3N_P_R_k105_16811_36
-0.7386995880698123	-0.1780413920870137	[0.01952082]	CSM5FZ3N_P_R_k105_17073_3
0.0011337656814176228	0.41359223653885363	[0.99665268]	CSM5FZ3N_P_R_k105_17158_18
-0.05504367291135972	-0.2903185571923544	[0.90241695]	CSM5FZ3N_P_R_k105_17448_1
0.06784386333847822	0.00871908788296857	[0.85855907]	CSM5FZ3N_P_R_k105_17924_5
-0.6650778884872498	-2.5827982357279997	[0.11734063]	CSM5FZ3N_P_R_k105_1808_3
-1.411833836250361	-1.9479076089909166	[1.36947507e-07]	CSM5FZ3N_P_R_k105_18323_4
-0.6876540999419268	-0.4661946240336533	[0.0273063]	CSM5FZ3N_P_R_k105_18350_1
-0.47525405895151707	1.2691405255167751	[0.23392983]	CSM5FZ3N_P_R_k105_18651_4
-0.18175094851190424	-0.03099364445304556	[0.80069783]	CSM5FZ3N_P_R_k105_18665_103
-0.00789539360949766	-1.5077358801327707	[0.97705725]	CSM5FZ3N_P_R_k105_18665_29
-0.30894923345734476	-0.19036264931388658	[0.94841675]	CSM5FZ3N_P_R_k105_18665_73
-0.49534776936291874	0.7511084266035204	[0.13842606]	CSM5FZ3N_P_R_k105_18694_12
-0.04767750669964751	0.5251627778541923	[0.88599226]	CSM5FZ3N_P_R_k105_18758_6
-0.12117716157382007	1.3929664764665048	[0.87551366]	CSM5FZ3N_P_R_k105_18839_3
0.252249438903594	-0.04182017569462673	[0.56204944]	CSM5FZ3N_P_R_k105_18839_5
-0.21460739211494184	-0.6019818278396626	[0.90274738]	CSM5FZ3N_P_R_k105_19050_2
-0.2065984011242646	0.7987784184788153	[0.74515763]	CSM5FZ3N_P_R_k105_2126_12
0.023845763227901315	-0.21848696107939886	[0.93034699]	CSM5FZ3N_P_R_k105_2195_1
0.09509961336977678	1.9172741339446207	[0.89384585]	CSM5FZ3N_P_R_k105_242_1
-0.48303254796169276	-1.5505953711574627	[0.27783509]	CSM5FZ3N_P_R_k105_244_2
0.813992182507807	4.7493410978313095	[0.0076548]	CSM5FZ3N_P_R_k105_2460_1
-0.17666206441740373	0.824993844516863	[0.6598817]	CSM5FZ3N_P_R_k105_2591_4
-0.3606869663258743	-1.875714699171288	[0.71583555]	CSM5FZ3N_P_R_k105_2616_2
-0.7682779110246698	-3.17591495170292	[0.0204963]	CSM5FZ3N_P_R_k105_2685_5
-0.12492254571361075	0.1521142782314106	[0.87962321]	CSM5FZ3N_P_R_k105_2734_3
-1.043487920954233	-1.1027866891660658	[5.10692639e-05]	CSM5FZ3N_P_R_k105_2840_2
0.24032154531592348	2.951578047361499	[0.44559647]	CSM5FZ3N_P_R_k105_289_2
-0.13343077355256408	0.5586942602515461	[0.68911224]	CSM5FZ3N_P_R_k105_3251_4
0.005134942692872678	0.02106161552782957	[0.99439911]	CSM5FZ3N_P_R_k105_3344_2
-0.4989574297601574	0.01104361289858499	[0.37663229]	CSM5FZ3N_P_R_k105_3382_8
0.26645305950979326	1.8204171080861156	[0.93400809]	CSM5FZ3N_P_R_k105_3503_2
-0.24801704182950668	0.17582345699095636	[0.84073129]	CSM5FZ3N_P_R_k105_3506_4
-0.39931365491022053	-0.0034471126866071865	[0.16732215]	CSM5FZ3N_P_R_k105_3628_1
0.35394266374670613	0.1398132353920025	[0.29508219]	CSM5FZ3N_P_R_k105_3978_5
-0.2590967346680237	0.0882056953181372	[0.62058517]	CSM5FZ3N_P_R_k105_4002_2
-0.27409680322157676	0.7653436887758461	[0.37119345]	CSM5FZ3N_P_R_k105_4027_2
-0.41645215092924576	0.1064063330312902	[0.34933374]	CSM5FZ3N_P_R_k105_4241_10
-0.4619538055090444	0.1737299044326895	[0.29184144]	CSM5FZ3N_P_R_k105_4338_4
0.07775760551335689	2.2566980735144235	[0.84433915]	CSM5FZ3N_P_R_k105_4558_27
-0.3901203637263173	-0.192161978107886	[0.30788111]	CSM5FZ3N_P_R_k105_4655_2
0.19753486545139284	0.36574957868278757	[0.94627706]	CSM5FZ3N_P_R_k105_466_1
-0.05960466322350792	1.2051776574062676	[0.9840785]	CSM5FZ3N_P_R_k105_4673_4
0.43839317838314784	2.0667319537024396	[0.33013246]	CSM5FZ3N_P_R_k105_4983_2
-0.4775692993811523	0.6177098821483842	[0.20864069]	CSM5FZ3N_P_R_k105_508_2
-0.2204047886738561	0.026268651256395027	[0.53759631]	CSM5FZ3N_P_R_k105_5104_4
0.2655448414422098	0.8998329494409949	[0.49554892]	CSM5FZ3N_P_R_k105_5339_2
-0.2781709136727901	-1.076944188360882	[0.64571213]	CSM5FZ3N_P_R_k105_5471_1
0.02897296464217505	1.562479222280667	[0.97809913]	CSM5FZ3N_P_R_k105_5726_2
-0.6147272357866745	-1.0883519892169857	[0.06746482]	CSM5FZ3N_P_R_k105_5890_1
-0.05733423973271802	0.6567574632658528	[0.89828746]	CSM5FZ3N_P_R_k105_6026_13
-0.10670468394524708	0.08807607482304962	[0.94489482]	CSM5FZ3N_P_R_k105_609_5
-0.48266400520502356	-0.2904390464037393	[0.17912251]	CSM5FZ3N_P_R_k105_6206_22
-0.5368879855798564	-0.3480112276699139	[0.11681451]	CSM5FZ3N_P_R_k105_6206_26
-1.3259322609080604	-0.9652722190874652	[7.30796367e-07]	CSM5FZ3N_P_R_k105_7364_2
-0.3742946497029804	-0.7765908381295307	[0.2610789]	CSM5FZ3N_P_R_k105_7395_22
0.06854155570470838	-0.7328508121385748	[0.94243434]	CSM5FZ3N_P_R_k105_7424_2
0.061054482954879745	0.5082573530218372	[0.90722439]	CSM5FZ3N_P_R_k105_7845_3
-0.0433026671013624	-0.3760760553259712	[0.93856144]	CSM5FZ3N_P_R_k105_7994_11
-0.09057047624117649	-0.021937675564672812	[0.98312569]	CSM5FZ3N_P_R_k105_8196_1
-0.3870717322520964	-1.3088676205620733	[0.61232451]	CSM5FZ3N_P_R_k105_8380_22
-0.43426422901394557	0.029730378572261865	[0.33094745]	CSM5FZ3N_P_R_k105_8568_13
-0.01842912764605977	0.7414278826172662	[0.94403518]	CSM5FZ3N_P_R_k105_8568_57
-0.3416462806159888	-0.19202145559696396	[0.3282202]	CSM5FZ3N_P_R_k105_8581_22
0.38554378176876586	-1.6017132519074588e-16	[0.29014596]	CSM5FZ3N_P_R_k105_8581_73
-0.15398697267755915	0.17433253771743606	[0.6711158]	CSM5FZ3N_P_R_k105_8875_5
-0.3846561389838402	-2.3264493351937308	[0.42438115]	CSM5FZ3N_P_R_k105_9033_1
0.08517571069431056	1.6054039749837123	[0.87177009]	CSM5FZ3N_P_R_k105_922_2
0.3925792573578483	2.7237897529676385	[0.33905008]	CSM5FZ3N_P_R_k105_9332_1
-0.0056568222916614066	2.436377552437143	[0.98253213]	CSM5FZ3N_P_R_k105_9419_2
0.09055056813733517	0.5927938401602236	[0.7361443]	CSM5FZ3N_P_R_k105_9439_1
0.13208204111186045	0.5523159089866192	[0.95410104]	CSM5FZ3N_P_R_k105_978_8
0.22696044959959374	1.0129811756916034	[0.75770815]	CSM5FZ3N_P_R_k105_9831_4
-0.12475240242839641	0.2232888239578407	[0.82224713]	CSM5FZ3R_P_R_k105_10524_42
-0.3601036818277592	-2.954051691747995	[0.49362972]	CSM5FZ3R_P_R_k105_1066_31
-0.024178150158880942	0.16913879262708503	[0.92898875]	CSM5FZ3R_P_R_k105_10950_24
0.3525538803746023	0.02918041411531694	[0.77014301]	CSM5FZ3R_P_R_k105_1140_1
-0.6138990628383579	-0.34464851141219605	[0.06292803]	CSM5FZ3R_P_R_k105_1281_1
-0.3969583799357771	-0.7900008589855613	[0.58626393]	CSM5FZ3R_P_R_k105_13473_16
0.09617018544468128	0.7179038439261065	[0.80193138]	CSM5FZ3R_P_R_k105_13688_10
0.14997263241564887	0.02106161552782957	[0.79542885]	CSM5FZ3R_P_R_k105_13688_12
0.14445159899581195	1.340599695382309	[0.77814694]	CSM5FZ3R_P_R_k105_14066_1
-0.20471989918349076	-0.00791649197730268	[0.62554624]	CSM5FZ3R_P_R_k105_15771_25
0.3135692650613175	1.1594212022555017	[0.26418626]	CSM5FZ3R_P_R_k105_15771_42
0.10915087472910737	-0.04182017569462624	[0.70966685]	CSM5FZ3R_P_R_k105_15921_75
-0.14054111081748244	0.272433952750171	[0.69322326]	CSM5FZ3R_P_R_k105_18383_7
0.22868701300750674	0.8846091682000716	[0.5050739]	CSM5FZ3R_P_R_k105_18624_20
0.0826818473725262	3.203426503814917e-16	[0.75752079]	CSM5FZ3R_P_R_k105_18881_2
-0.007020324763729853	0.7857986807585469	[0.97882501]	CSM5FZ3R_P_R_k105_19080_19
-0.02830055028150133	-0.13863176538471902	[0.92980914]	CSM5FZ3R_P_R_k105_19275_11
-0.12222718805351261	-0.09087583763109389	[0.74112671]	CSM5FZ3R_P_R_k105_20282_1
0.4221595763547736	-1.6017132519074588e-16	[0.22039936]	CSM5FZ3R_P_R_k105_20333_1
0.09311757449918162	3.2540792678656576	[0.76765268]	CSM5FZ3R_P_R_k105_20396_2
0.6483921522358734	5.554312893393754	[0.10208747]	CSM5FZ3R_P_R_k105_20396_4
-0.24399462240316433	1.0222717168086917	[0.3904886]	CSM5FZ3R_P_R_k105_222_3
0.028608143293003003	0.9807984547914872	[0.9137121]	CSM5FZ3R_P_R_k105_2247_1
-0.0058215103520969265	-0.15501199278652247	[0.98280005]	CSM5FZ3R_P_R_k105_3331_37
-0.3135432518642344	0.2044789069802893	[0.34301518]	CSM5FZ3R_P_R_k105_5945_41
-0.5942204351732508	-0.17406923188365261	[0.09078143]	CSM5FZ3R_P_R_k105_6439_14
-0.09215365031265246	0.6146426627417793	[0.9967209]	CSM5FZ3R_P_R_k105_6439_9
-0.1778303944042171	0.07159296508500447	[0.70633947]	CSM5FZ3R_P_R_k105_6663_10
-0.21908838606780967	0.8474514323285157	[0.85695248]	CSM5FZ3R_P_R_k105_7522_8
-0.2724546337880468	-0.8134091332075921	[0.60970229]	CSM5FZ3R_P_R_k105_8493_2
0.23472204683736891	1.180386093697626	[0.70229967]	CSM5FZ3R_P_R_k105_9001_1
0.06563561809725126	0.13223832703246827	[0.806366]	CSM5FZ3R_P_R_k105_926_3
-0.10941919451725818	-0.296313887716438	[0.77993967]	CSM5FZ3R_P_R_k105_9415_1
-0.09637374772871372	1.0042905896806453	[0.71776971]	CSM5FZ3R_P_R_k105_9526_2
0.7265921954301201	2.959749802211714	[0.0409735]	CSM5FZ3R_P_R_k105_9846_2
-0.0363382768004776	-0.17427671651470275	[0.89485694]	CSM5FZ3R_P_R_k105_9900_2
-0.001070156382298999	1.0247833823827364	[0.99587904]	CSM5FZ3T_P_R_k105_10211_6
-0.22407592321670353	-1.1831196059821223	[0.53497279]	CSM5FZ3T_P_R_k105_10261_28
0.2505406488055391	0.49149951785987506	[0.6303526]	CSM5FZ3T_P_R_k105_10313_22
-0.3753211663242404	0.24131015710439174	[0.30892868]	CSM5FZ3T_P_R_k105_10318_4
0.4167295215566438	0.7053917872047665	[0.28418698]	CSM5FZ3T_P_R_k105_10379_19
-0.5715479423718304	0.5770200113025113	[0.05590699]	CSM5FZ3T_P_R_k105_10473_2
-0.0941216741260148	-1.2743455756091449	[0.95719864]	CSM5FZ3T_P_R_k105_10501_1
-0.17615139799973675	1.3455297369412718	[0.62894188]	CSM5FZ3T_P_R_k105_10749_2
-0.1545528346624691	-0.5854709035061931	[0.72887284]	CSM5FZ3T_P_R_k105_10894_1
-0.11740488069046594	0.26675616719739503	[0.94070907]	CSM5FZ3T_P_R_k105_10976_4
-0.3516538819677718	-0.3302397864216737	[0.51767927]	CSM5FZ3T_P_R_k105_11271_13
0.5290231351139126	1.690974249209676	[0.16936525]	CSM5FZ3T_P_R_k105_11276_2
0.6170430618235458	2.105422332212322	[0.05810626]	CSM5FZ3T_P_R_k105_11276_3
-0.17041665900033742	0.13006356477299028	[0.83014909]	CSM5FZ3T_P_R_k105_11546_2
0.39691049029897796	4.1454950797393995	[0.55282254]	CSM5FZ3T_P_R_k105_11570_1
0.4119972882886795	3.5421070819788745	[0.88227572]	CSM5FZ3T_P_R_k105_11787_6
0.8159826095496598	4.62121262219136	[0.0105816]	CSM5FZ3T_P_R_k105_11843_2
0.0024824976589350872	2.6217975822518187	[0.99256449]	CSM5FZ3T_P_R_k105_1188_6
0.12886826247018784	0.9413607434046602	[0.94555515]	CSM5FZ3T_P_R_k105_12116_12
-0.03802696868920455	1.04492215237088	[0.9203963]	CSM5FZ3T_P_R_k105_12205_3
-0.09448826647874116	1.598790362419081	[0.72482212]	CSM5FZ3T_P_R_k105_12205_4
-0.49924912545632355	0.8182269680952711	[0.10894906]	CSM5FZ3T_P_R_k105_12309_11
0.882802140640918	4.413411773864437	[0.00357943]	CSM5FZ3T_P_R_k105_12513_2
0.4524057553238358	0.35003255925309207	[0.31610082]	CSM5FZ3T_P_R_k105_12976_1
-0.42232059093970176	-0.23086496727503775	[0.27411329]	CSM5FZ3T_P_R_k105_13083_23
0.6464262481743877	3.353185742758646	[0.05754802]	CSM5FZ3T_P_R_k105_1314_1
0.008118701272615762	2.503362380958223	[0.97580299]	CSM5FZ3T_P_R_k105_13692_1
0.5162952889049406	3.5028992148152054	[0.17759316]	CSM5FZ3T_P_R_k105_13775_1
-0.042159174984845636	-0.9299152203867915	[0.94112875]	CSM5FZ3T_P_R_k105_13782_17
-0.038516669299516595	-0.7330101474752331	[0.95404895]	CSM5FZ3T_P_R_k105_13848_1
-0.25402923151473206	-1.3872902410180188	[0.57307127]	CSM5FZ3T_P_R_k105_13983_8
-0.25395654215069025	1.0872320134554192	[0.66095802]	CSM5FZ3T_P_R_k105_14070_3
-0.31308113380378366	0.37244090269392716	[0.6020241]	CSM5FZ3T_P_R_k105_14263_9
0.20207940118113804	1.322007163667316	[0.62940059]	CSM5FZ3T_P_R_k105_1427_2
-0.13220727177698233	-0.5168230607728765	[0.72469177]	CSM5FZ3T_P_R_k105_14490_3
-0.12085662882010308	0.5761367358724537	[0.8635808]	CSM5FZ3T_P_R_k105_14646_2
-0.21335459299503137	-2.1739217454081823	[0.56657282]	CSM5FZ3T_P_R_k105_14754_5
0.027009169568259103	-0.8071368810065327	[0.92004753]	CSM5FZ3T_P_R_k105_14754_8
-0.0515330280784866	1.0475334958594023	[0.88744857]	CSM5FZ3T_P_R_k105_14787_6
-0.23189348832598328	-0.055660268723218484	[0.65266346]	CSM5FZ3T_P_R_k105_14888_4
-0.29498345814694044	-2.347541079811869	[0.55392242]	CSM5FZ3T_P_R_k105_15006_12
-0.15917410579468994	-1.537335061055903	[0.74155651]	CSM5FZ3T_P_R_k105_15006_6
0.0015219174731495267	1.5260916031003535	[0.99550896]	CSM5FZ3T_P_R_k105_15033_2
0.09929305355323302	1.4673705977949585	[0.94495934]	CSM5FZ3T_P_R_k105_15052_7
0.008836103046805176	1.864011800146464	[0.97420184]	CSM5FZ3T_P_R_k105_15052_8
-0.08855105894267001	0.5143056603103231	[0.73388705]	CSM5FZ3T_P_R_k105_15091_17
-0.30066585886732505	-1.597694659733901	[0.4863859]	CSM5FZ3T_P_R_k105_15091_2
-0.4242801715342154	-0.5075489383133903	[0.16969374]	CSM5FZ3T_P_R_k105_15091_4
0.3277018556049352	0.021061615527829886	[0.60284703]	CSM5FZ3T_P_R_k105_15147_104
0.3277018556049352	0.021061615527830202	[0.60284703]	CSM5FZ3T_P_R_k105_15147_17
0.32770185560493514	0.02106161552782957	[0.60284703]	CSM5FZ3T_P_R_k105_15147_22
-0.036582561738339923	3.203426503814917e-16	[0.92542605]	CSM5FZ3T_P_R_k105_15147_25
0.32770185560493514	0.021061615527830202	[0.60284703]	CSM5FZ3T_P_R_k105_15147_4
0.3277018556049352	0.02106161552782957	[0.60284703]	CSM5FZ3T_P_R_k105_15147_42
0.3256840337592254	2.6265098429446367	[0.60284703]	CSM5FZ3T_P_R_k105_15147_56
0.32770185560493514	0.02106161552782957	[0.60284703]	CSM5FZ3T_P_R_k105_15147_60
0.32770185560493514	0.021061615527830202	[0.60284703]	CSM5FZ3T_P_R_k105_15147_65
0.3277018556049352	0.021061615527829886	[0.60284703]	CSM5FZ3T_P_R_k105_15147_66
0.05922132430879333	1.5692419237350024	[0.96931737]	CSM5FZ3T_P_R_k105_15147_80
0.32770185560493514	0.021061615527829886	[0.60284703]	CSM5FZ3T_P_R_k105_15147_82
0.32770185560493514	0.021061615527829886	[0.60284703]	CSM5FZ3T_P_R_k105_15147_86
0.32770185560493514	0.021061615527829886	[0.60284703]	CSM5FZ3T_P_R_k105_15147_88
-0.31597107241064326	-1.023399557264378	[0.3675519]	CSM5FZ3T_P_R_k105_15295_1
0.018651517655300112	-0.3007288010436585	[0.94478052]	CSM5FZ3T_P_R_k105_15472_35
0.250033276768521	2.011862391029918	[0.5800858]	CSM5FZ3T_P_R_k105_15529_1
-0.5640813879970276	-2.415860382930437	[0.25614483]	CSM5FZ3T_P_R_k105_15643_18
0.09603495212880966	1.6612476435698036	[0.97348364]	CSM5FZ3T_P_R_k105_15682_2
0.2540689531525166	0.30200192900696665	[0.39881964]	CSM5FZ3T_P_R_k105_15709_7
-0.03894028912730935	0.804678359746962	[0.88312981]	CSM5FZ3T_P_R_k105_15908_4
0.40900938900913003	2.952508598342735	[0.467198]	CSM5FZ3T_P_R_k105_16073_1
-0.07288095588126642	0.9221956789367397	[0.90219633]	CSM5FZ3T_P_R_k105_16302_3
0.8635705429875513	5.9807566522086315	[0.00559993]	CSM5FZ3T_P_R_k105_16370_2
-0.5166974988642185	-0.3742691570318781	[0.15392681]	CSM5FZ3T_P_R_k105_16449_8
-0.5408438914835342	0.32652653664815107	[0.12968142]	CSM5FZ3T_P_R_k105_16456_17
0.10935393275883917	0.0	[0.78589532]	CSM5FZ3T_P_R_k105_16803_2
-0.4139506792878121	-0.8179609048001459	[0.4321608]	CSM5FZ3T_P_R_k105_16901_4
-0.14356485065533414	-0.8363481524708043	[0.86790201]	CSM5FZ3T_P_R_k105_16975_13
0.2670527325705632	0.6617745442586563	[0.42840942]	CSM5FZ3T_P_R_k105_16987_24
-0.0792682069923835	1.5211499880091228	[0.87494395]	CSM5FZ3T_P_R_k105_169_2
-0.13544348849831794	-1.0929570035606382	[0.76416969]	CSM5FZ3T_P_R_k105_17013_3
-0.05550667095752192	0.6330653243043942	[0.83030676]	CSM5FZ3T_P_R_k105_17034_22
-0.0007186340404464499	-0.21704306797525508	[0.99789676]	CSM5FZ3T_P_R_k105_17047_5
0.11673207183524589	1.878338860735732	[0.78879985]	CSM5FZ3T_P_R_k105_17098_2
-0.22042967723462797	0.5920050909969714	[0.63360638]	CSM5FZ3T_P_R_k105_17105_5
0.08428498717257481	1.3924856833470298	[0.80199011]	CSM5FZ3T_P_R_k105_17150_1
-0.3207601357853725	-0.4629902187241069	[0.42785637]	CSM5FZ3T_P_R_k105_1717_4
-0.23063865873911885	0.3735218443316465	[0.75577724]	CSM5FZ3T_P_R_k105_17256_2
-0.16749363027029163	0.2983913724399627	[0.97476593]	CSM5FZ3T_P_R_k105_183_2
-0.15675136895742636	0.6340581107420088	[0.64179008]	CSM5FZ3T_P_R_k105_1957_2
-0.3363661194002853	0.13258698603296445	[0.66309319]	CSM5FZ3T_P_R_k105_2098_3
0.737624947732534	3.878526258930888	[0.03096631]	CSM5FZ3T_P_R_k105_2234_2
0.5434185821752415	0.8950759579429688	[0.36639583]	CSM5FZ3T_P_R_k105_2292_12
0.1974518614347387	0.8315167669073906	[0.68524784]	CSM5FZ3T_P_R_k105_2441_21
0.5777121722455911	4.557323401700911	[0.22949082]	CSM5FZ3T_P_R_k105_2513_2
-0.2415737488692543	0.21282250718728185	[0.70054588]	CSM5FZ3T_P_R_k105_2748_1
0.24761998749155753	0.8415447680480893	[0.4903412]	CSM5FZ3T_P_R_k105_2872_3
-0.20215466225120507	-1.904195804564213	[0.4815105]	CSM5FZ3T_P_R_k105_2920_2
-0.09118637328086852	-0.899742202156004	[0.74024296]	CSM5FZ3T_P_R_k105_3035_3
-0.10279845512374454	-0.9013703961209205	[0.71772436]	CSM5FZ3T_P_R_k105_3035_4
-0.07424888297753443	-0.4209267642066883	[0.78695931]	CSM5FZ3T_P_R_k105_3035_5
-0.01724478084334547	0.032635589135742576	[0.94801355]	CSM5FZ3T_P_R_k105_3293_5
0.26353246059887125	1.929612823874626	[0.6388578]	CSM5FZ3T_P_R_k105_3401_2
0.006474008174190032	0.8077169325743294	[0.98035961]	CSM5FZ3T_P_R_k105_3562_2
-0.06556186967030267	0.27835196031242787	[0.93143395]	CSM5FZ3T_P_R_k105_3767_2
-0.35818729468512206	-2.42207000567723	[0.33857418]	CSM5FZ3T_P_R_k105_3812_9
0.3824120278635567	0.4268987437158342	[0.21685967]	CSM5FZ3T_P_R_k105_3982_9
0.15432692778031112	-0.08553353165420349	[0.58766229]	CSM5FZ3T_P_R_k105_407_8
-0.1329452998509936	-0.6901549883571778	[0.81571805]	CSM5FZ3T_P_R_k105_4088_16
-0.2671216029288216	-0.5830871400235393	[0.83852659]	CSM5FZ3T_P_R_k105_4464_3
-0.430863507623291	-1.4721413917606385	[0.25232386]	CSM5FZ3T_P_R_k105_4471_25
-0.32553660399491513	-0.041820175694627225	[0.75708229]	CSM5FZ3T_P_R_k105_4471_28
0.18077687649162222	0.9727561663113902	[0.78131293]	CSM5FZ3T_P_R_k105_4474_63
-0.16391144974799235	0.26956285710328876	[0.70643552]	CSM5FZ3T_P_R_k105_449_2
-0.2232125383710026	0.991320420229891	[0.75419529]	CSM5FZ3T_P_R_k105_4567_18
0.1495836171737009	-0.011710579855506489	[0.76215725]	CSM5FZ3T_P_R_k105_4666_3
0.3133514336476128	0.0	[0.49986067]	CSM5FZ3T_P_R_k105_4805_29
0.10707929881873536	0.9381445685794176	[0.90949225]	CSM5FZ3T_P_R_k105_482_2
-0.3802401003559706	-0.041820175694626566	[0.27604308]	CSM5FZ3T_P_R_k105_4922_17
-0.19125570920983342	-0.15673231007645108	[0.83472275]	CSM5FZ3T_P_R_k105_4922_18
-0.22348843757080875	-1.1093620105829674	[0.95756214]	CSM5FZ3T_P_R_k105_4986_21
-0.22930183823254321	-0.4548131526619851	[0.80956518]	CSM5FZ3T_P_R_k105_4988_22
0.5037730996660227	1.0876223701582926	[0.16716066]	CSM5FZ3T_P_R_k105_4988_64
0.06797519825697172	0.7994396902702103	[0.84541412]	CSM5FZ3T_P_R_k105_4990_3
0.18202811047033982	0.35596654212795587	[0.74212282]	CSM5FZ3T_P_R_k105_4991_9
0.7467866573687368	3.633425757758582	[0.03005772]	CSM5FZ3T_P_R_k105_5043_1
-0.2656528162442795	0.4727710937423823	[0.65861161]	CSM5FZ3T_P_R_k105_5047_2
-0.3864736078985765	0.13285593023013137	[0.34275565]	CSM5FZ3T_P_R_k105_5212_54
-0.3574270089804068	-0.04182017569462673	[0.60144645]	CSM5FZ3T_P_R_k105_5280_1
0.5478625219338956	1.956127031578036	[0.27645117]	CSM5FZ3T_P_R_k105_5320_2
0.05397338870415633	0.7605718261454825	[0.95461305]	CSM5FZ3T_P_R_k105_5328_4
0.14959561765441978	1.4311804512002166	[0.85464539]	CSM5FZ3T_P_R_k105_5879_14
0.18523913825670307	2.30719333181451	[0.71902729]	CSM5FZ3T_P_R_k105_5879_17
-0.026790361789506188	-1.197537310784045	[0.92767797]	CSM5FZ3T_P_R_k105_5916_4
0.39800746330189135	1.513294130293619	[0.97966725]	CSM5FZ3T_P_R_k105_5930_2
-0.39716154448864055	-0.6561880985726163	[0.37804184]	CSM5FZ3T_P_R_k105_5943_2
0.09381633279613937	0.19643180838063143	[0.83594777]	CSM5FZ3T_P_R_k105_6192_6
0.9485183604727034	3.803728287109002	[0.00137443]	CSM5FZ3T_P_R_k105_6317_1
0.06256490964582648	0.6440944563087135	[0.81024048]	CSM5FZ3T_P_R_k105_6453_3
0.5930889871816013	3.7035709562144516	[0.20440789]	CSM5FZ3T_P_R_k105_6667_2
0.021603959987787077	-0.06011865576285751	[0.93742476]	CSM5FZ3T_P_R_k105_6792_4
0.000811876109813423	-2.467639853360252	[0.99751966]	CSM5FZ3T_P_R_k105_6809_2
-0.2915767331712206	-1.6017132519074588e-16	[0.55325569]	CSM5FZ3T_P_R_k105_686_2
0.13294273276468735	-0.25505121114048435	[0.86160195]	CSM5FZ3T_P_R_k105_6971_4
-0.2952171287613513	-1.8147103388275538	[0.6934387]	CSM5FZ3T_P_R_k105_7023_64
-0.20706100961521648	0.17818230926759696	[0.68641141]	CSM5FZ3T_P_R_k105_7044_2
0.8316866939408325	4.975179525134439	[0.00693573]	CSM5FZ3T_P_R_k105_7073_2
0.6054807116715043	1.2876477947489322	[0.12494338]	CSM5FZ3T_P_R_k105_708_2
-0.21000722995420779	0.6535761823394649	[0.46055505]	CSM5FZ3T_P_R_k105_7261_12
0.005554580269533106	0.02106161552782957	[0.9835744]	CSM5FZ3T_P_R_k105_7264_8
-0.038658005922948706	0.9219047071364714	[0.88758815]	CSM5FZ3T_P_R_k105_7295_3
-0.28530259393087215	-0.25754563466938724	[0.82788984]	CSM5FZ3T_P_R_k105_7325_15
-0.31872070538467356	-0.23492555530282735	[0.83828987]	CSM5FZ3T_P_R_k105_7325_16
-0.21342939067956476	-0.10913515291816746	[0.80574263]	CSM5FZ3T_P_R_k105_7325_17
-0.10866260957890926	-0.14622377871066863	[0.89633461]	CSM5FZ3T_P_R_k105_7325_8
0.16030021049509074	1.0011566521914566	[0.97362963]	CSM5FZ3T_P_R_k105_7423_13
-0.39913515339705985	0.3110963770108127	[0.52559454]	CSM5FZ3T_P_R_k105_7572_2
-0.18806732571169546	0.9077145319909574	[0.72760931]	CSM5FZ3T_P_R_k105_7707_48
-0.04154143650433536	0.5774599981714689	[0.97830511]	CSM5FZ3T_P_R_k105_7878_21
-0.1530023332327033	0.8365844687710859	[0.72932209]	CSM5FZ3T_P_R_k105_7932_3
-0.07008093473307939	1.1121920695517886	[0.92210553]	CSM5FZ3T_P_R_k105_7962_4
0.03918935568299987	0.49968563467673116	[0.97620269]	CSM5FZ3T_P_R_k105_8034_23
0.3911948782479447	1.5188036140526218	[0.33375806]	CSM5FZ3T_P_R_k105_8202_23
-0.23003801053897674	0.735015459266735	[0.6893368]	CSM5FZ3T_P_R_k105_8338_3
-0.13163919450834988	-0.07184792440807171	[0.93921252]	CSM5FZ3T_P_R_k105_8586_4
-0.3629329719644914	-0.14736865195493914	[0.5138524]	CSM5FZ3T_P_R_k105_8666_2
0.15597035596647144	0.9649833285716561	[0.62664412]	CSM5FZ3T_P_R_k105_8835_6
-0.41236352080189553	0.3562157196076731	[0.21568024]	CSM5FZ3T_P_R_k105_8914_17
0.31941876130391167	0.7207231525604374	[0.50853062]	CSM5FZ3T_P_R_k105_8966_5
0.03284715161272174	-0.04801874893943285	[0.94285643]	CSM5FZ3T_P_R_k105_9034_7
-0.32545443733980045	-0.5984767663082612	[0.61341122]	CSM5FZ3T_P_R_k105_9075_2
0.25135475003095537	1.1147788762278241	[0.68849172]	CSM5FZ3T_P_R_k105_9202_3
-0.4256211159289204	-0.24324616074400046	[0.41717238]	CSM5FZ3T_P_R_k105_9333_14
-0.32332967145929664	-0.8856613226782426	[0.62986969]	CSM5FZ3T_P_R_k105_9409_2
0.23120603620861147	2.4938075871534986	[0.55771043]	CSM5FZ3T_P_R_k105_9413_4
0.12024784986503316	-0.11497408838985991	[0.71774374]	CSM5FZ3T_P_R_k105_9509_3
-0.23782749354108856	0.6586381422418921	[0.42580558]	CSM5FZ3T_P_R_k105_9650_4
-0.09997032262896471	0.6000568417224239	[0.80667234]	CSM5FZ3T_P_R_k105_9650_5
0.35630545430842503	2.0785209451090467	[0.85823927]	CSM5FZ3T_P_R_k105_9798_2
-0.02088138353597265	0.5450286167498942	[0.95579915]	CSM5FZ3T_P_R_k105_97_4
0.15981225554372586	1.5856047539225844	[0.96063951]	CSM5FZ3T_P_R_k105_9840_5
-0.1618990188951887	-0.7242459484922463	[0.67660289]	CSM5FZ3T_P_R_k105_9943_28
-0.12968513916542804	-1.6017132519074588e-16	[0.82039623]	CSM5FZ3T_P_R_k105_9980_3
-0.08305570350711974	-0.15863960150137668	[0.75011992]	CSM5FZ3T_P_R_k105_9995_13
-0.19613166601637788	-0.07642994960095276	[0.84170563]	CSM5FZ3V_P_R_k105_1007_13
-0.35523774387477797	-0.19045139244168102	[0.92260396]	CSM5FZ3V_P_R_k105_1007_2
-0.03913648844105204	-0.6972664235998657	[0.98204486]	CSM5FZ3V_P_R_k105_10100_1
-0.24636449690688483	-5.058828069461258	[0.72239601]	CSM5FZ3V_P_R_k105_10106_2
-0.10166699542497848	-1.4859461663398021	[0.7718011]	CSM5FZ3V_P_R_k105_10109_17
-0.43516603275570037	-3.0281565688826353	[0.70596335]	CSM5FZ3V_P_R_k105_10141_4
0.0036077460465589115	-1.9988068341144098	[0.98945029]	CSM5FZ3V_P_R_k105_10295_7
-0.34982682335716453	-0.8132288902938005	[0.75575652]	CSM5FZ3V_P_R_k105_1043_14
-0.355164196183958	-0.657423638590619	[0.92457042]	CSM5FZ3V_P_R_k105_1043_2
-0.3096615467778352	-0.7058608652132455	[0.82479115]	CSM5FZ3V_P_R_k105_1043_3
-0.5082541576487808	-0.12402895730791905	[0.31842041]	CSM5FZ3V_P_R_k105_10550_2
-0.3503402523169642	-0.04182017569462673	[0.63406329]	CSM5FZ3V_P_R_k105_10550_8
-0.027830236854579814	-1.152145368573225	[0.91862395]	CSM5FZ3V_P_R_k105_10565_1
0.001943617748314177	-1.4449399057471992	[0.99431549]	CSM5FZ3V_P_R_k105_10595_2
-0.2545817425886247	-4.368597714308525	[0.81476564]	CSM5FZ3V_P_R_k105_10622_1
-0.49579543778888524	-0.31796178054790936	[0.56331159]	CSM5FZ3V_P_R_k105_10622_10
-0.358808040011751	-0.3818039042434808	[0.82926394]	CSM5FZ3V_P_R_k105_10622_27
-0.5479734843393984	-2.700515615683622	[0.34146445]	CSM5FZ3V_P_R_k105_10725_2
-0.04925132017931456	-1.8151292173076843	[0.88255544]	CSM5FZ3V_P_R_k105_10918_1
-0.5116316816592167	-2.4958511131360885	[0.46804754]	CSM5FZ3V_P_R_k105_10942_1
0.30914209059392306	0.13847047983549074	[0.81733829]	CSM5FZ3V_P_R_k105_11135_1
-0.013536369608631532	-1.1665696925463491	[0.96043861]	CSM5FZ3V_P_R_k105_11374_3
-0.35034025231696414	-0.0418201756946269	[0.63406329]	CSM5FZ3V_P_R_k105_11438_13
-0.2601486822168812	-1.3254057548850586	[0.881614]	CSM5FZ3V_P_R_k105_11438_5
-0.04595854450675954	-0.9457731234194741	[0.87620823]	CSM5FZ3V_P_R_k105_11603_2
-0.17645833518002862	-1.5268197569015627	[0.89865579]	CSM5FZ3V_P_R_k105_11627_1
0.2614467295061928	0.41136152231595324	[0.72880216]	CSM5FZ3V_P_R_k105_11652_19
-0.37805600801667244	-1.5058095843681563	[0.65361557]	CSM5FZ3V_P_R_k105_1168_10
-0.3364822799958227	-0.20006483852602036	[0.89311458]	CSM5FZ3V_P_R_k105_1168_11
-0.21451482157432866	-0.9194880977771384	[0.88376942]	CSM5FZ3V_P_R_k105_1168_12
-0.054050461339027175	-0.09705644887846747	[0.96917398]	CSM5FZ3V_P_R_k105_116_2
-0.2399303692624534	0.4993299270061243	[0.70248533]	CSM5FZ3V_P_R_k105_1170_27
-0.19313445786501715	-0.07570264357705589	[0.87553554]	CSM5FZ3V_P_R_k105_118_8
0.027355359506765254	-1.8368850268725965	[0.91916276]	CSM5FZ3V_P_R_k105_11988_2
-0.005977122277986341	-1.4021401109481082	[0.98252387]	CSM5FZ3V_P_R_k105_11988_5
-0.025686033871090783	-1.3580041587796225	[0.92505216]	CSM5FZ3V_P_R_k105_12043_1
-0.2883410094526493	0.52717396019239	[0.32754387]	CSM5FZ3V_P_R_k105_12167_2
-0.027108739712779596	-2.2121969309174574	[0.92093991]	CSM5FZ3V_P_R_k105_1228_3
-0.07433784450152936	-0.17818940342563125	[0.9198125]	CSM5FZ3V_P_R_k105_12362_2
-0.48385804869198257	-2.5595196837317986	[0.6051057]	CSM5FZ3V_P_R_k105_12478_10
-0.5050510902155716	-4.285083545396662	[0.39273207]	CSM5FZ3V_P_R_k105_12738_2
-0.14682522696198064	-0.12667849397097644	[0.91968936]	CSM5FZ3V_P_R_k105_12738_4
-0.10950806634283147	0.5781298546822571	[0.76511572]	CSM5FZ3V_P_R_k105_12885_12
0.007833212833322336	-2.1094457453482343	[0.99374499]	CSM5FZ3V_P_R_k105_12918_8
-0.5137051595275832	-1.3397926185996716	[0.37492545]	CSM5FZ3V_P_R_k105_12952_6
-0.1866606618946814	-0.1779484472038781	[0.89922828]	CSM5FZ3V_P_R_k105_13193_19
-0.3516451073378086	-0.3231339155637264	[0.84539838]	CSM5FZ3V_P_R_k105_13193_6
-0.23868397986786352	-0.0970533915714856	[0.80427109]	CSM5FZ3V_P_R_k105_13238_10
-0.17238361984213374	-0.04609419760559487	[0.81731823]	CSM5FZ3V_P_R_k105_1359_4
-0.0318192254927512	-1.2069231612115614	[0.9072407]	CSM5FZ3V_P_R_k105_1360_11
0.05007555587035372	-0.6870662969884189	[0.85405631]	CSM5FZ3V_P_R_k105_1360_8
-0.009767391539052475	-1.4450093019846981	[0.97144975]	CSM5FZ3V_P_R_k105_13611_1
-0.13433208739545643	-0.6793502096991891	[0.59340475]	CSM5FZ3V_P_R_k105_13836_21
-0.050204742360636184	-0.4528698224570781	[0.91178295]	CSM5FZ3V_P_R_k105_14068_1
-0.23868769640892715	-0.0970587499754562	[0.80427823]	CSM5FZ3V_P_R_k105_14167_2
-0.06295324681379344	-0.10360884378428292	[0.94028714]	CSM5FZ3V_P_R_k105_14209_3
-0.009597399283602063	-1.2654738524326015	[0.9719429]	CSM5FZ3V_P_R_k105_14248_7
0.2853448368696041	0.7363649045086798	[0.76080633]	CSM5FZ3V_P_R_k105_14286_12
-0.09736684814264894	-0.2247707810369108	[0.95901624]	CSM5FZ3V_P_R_k105_1433_3
-0.3887051347258432	0.7983329010329395	[0.24591973]	CSM5FZ3V_P_R_k105_14454_16
-0.2987094173957791	-1.3408348405166097	[0.83829128]	CSM5FZ3V_P_R_k105_14669_38
0.0007555987489494908	2.4077629814577555	[0.99768724]	CSM5FZ3V_P_R_k105_14686_1
-0.049575905192470265	-0.34208864759116453	[0.85627381]	CSM5FZ3V_P_R_k105_14781_1
-0.41472611097668804	-2.2130891841558533	[0.68699896]	CSM5FZ3V_P_R_k105_14801_1
-0.4766513122311703	-0.14375206410139138	[0.28093595]	CSM5FZ3V_P_R_k105_14950_19
-0.2846742220682305	-0.8607490344032777	[0.83579941]	CSM5FZ3V_P_R_k105_15161_1
-0.3317359485661301	-1.7808085833877818	[0.87170521]	CSM5FZ3V_P_R_k105_15324_4
-0.29548556788076547	-2.601730300499722	[0.79674846]	CSM5FZ3V_P_R_k105_15324_8
-0.45408787089317154	-2.4447474530962565	[0.64744835]	CSM5FZ3V_P_R_k105_15348_2
0.21740866833616312	1.0757508513310217	[0.80801852]	CSM5FZ3V_P_R_k105_1537_8
-0.14189385081767097	-0.28462106649738855	[0.91923989]	CSM5FZ3V_P_R_k105_15484_2
0.009712415924860196	0.004058424897690032	[0.97095052]	CSM5FZ3V_P_R_k105_15605_6
-0.4752834853819894	-0.14779895008262137	[0.28370674]	CSM5FZ3V_P_R_k105_15639_18
-0.29822445252190816	-2.6884156088784024	[0.79749823]	CSM5FZ3V_P_R_k105_15639_55
0.18894979406458345	0.02106161552782894	[0.93597306]	CSM5FZ3V_P_R_k105_156_21
-0.1752099162400718	-0.35862367288955904	[0.85247581]	CSM5FZ3V_P_R_k105_15796_4
0.04778116632382511	-0.09705516089340069	[0.86090372]	CSM5FZ3V_P_R_k105_15887_2
0.006849696628313266	-0.18653149704664457	[0.98000601]	CSM5FZ3V_P_R_k105_16053_6
-0.16210930174450552	-0.29898265486218106	[0.88749956]	CSM5FZ3V_P_R_k105_16184_3
-0.484524445721219	-2.7762034319075477	[0.58700048]	CSM5FZ3V_P_R_k105_16237_3
-0.4455352185411493	0.1729594316455069	[0.30837491]	CSM5FZ3V_P_R_k105_16535_60
0.015359464342783801	-2.6839872432310146	[0.95498189]	CSM5FZ3V_P_R_k105_16640_5
-0.005602667992343643	-1.2302021894121256	[0.98361709]	CSM5FZ3V_P_R_k105_16865_1
-0.4771292950512718	-3.2029149486541595	[0.62037108]	CSM5FZ3V_P_R_k105_16925_1
-0.39197063238028956	-0.6136233401687892	[0.59803612]	CSM5FZ3V_P_R_k105_16939_54
-0.42843748219712197	-1.426606165084694	[0.64977544]	CSM5FZ3V_P_R_k105_16974_9
-0.3836125603891657	-1.3644839180845074	[0.83458568]	CSM5FZ3V_P_R_k105_17067_29
-0.48083340260290897	-2.6593413916650794	[0.62308147]	CSM5FZ3V_P_R_k105_17067_47
-0.5628493051816252	-0.7241185937802554	[0.32124779]	CSM5FZ3V_P_R_k105_17067_9
-0.32472210308011173	-0.19695390217997	[0.95457744]	CSM5FZ3V_P_R_k105_17113_1
-0.24934651941756947	-0.23675182554093108	[0.93078149]	CSM5FZ3V_P_R_k105_1711_2
-0.4540871151129638	-0.483964502235291	[0.7709586]	CSM5FZ3V_P_R_k105_17239_7
-0.0024648967964084156	-1.2654327376893617	[0.99279129]	CSM5FZ3V_P_R_k105_178_3
-0.1325995366991275	-0.25500561756282036	[0.93416861]	CSM5FZ3V_P_R_k105_1809_2
0.10100340788020863	0.48932123587585286	[0.79561466]	CSM5FZ3V_P_R_k105_1845_101
-0.34865930777702503	-1.8482313726787871	[0.83182142]	CSM5FZ3V_P_R_k105_2022_20
-0.44282176073016405	-3.6224791719483553	[0.70341135]	CSM5FZ3V_P_R_k105_2072_1
-0.5287983629433782	-1.2569251823475465	[0.4100233]	CSM5FZ3V_P_R_k105_2128_5
-0.25450939483802704	-1.383034976282032	[0.92991348]	CSM5FZ3V_P_R_k105_2275_9
-0.4763597817300783	-2.1641243124632172	[0.53056681]	CSM5FZ3V_P_R_k105_2564_3
-0.3951267909190474	-3.4044183101015797	[0.82165458]	CSM5FZ3V_P_R_k105_2597_1
-0.3867585677594492	-1.6847921420533134	[0.8177949]	CSM5FZ3V_P_R_k105_2597_6
-0.15321110223959114	-0.28462315785304143	[0.89656577]	CSM5FZ3V_P_R_k105_2852_1
0.2608900759886366	0.8581058094693023	[0.5072666]	CSM5FZ3V_P_R_k105_2889_10
-0.020779835983691777	-0.16232444567909698	[0.93942548]	CSM5FZ3V_P_R_k105_3128_1
0.24120049125048373	1.0040697560647962	[0.56823216]	CSM5FZ3V_P_R_k105_3157_5
0.1119379663412168	0.8867922244551943	[0.89054886]	CSM5FZ3V_P_R_k105_3251_25
0.10268201599075207	0.7729150709293592	[0.69398169]	CSM5FZ3V_P_R_k105_3251_65
-0.37582147786890147	-0.2905023425766101	[0.83729248]	CSM5FZ3V_P_R_k105_327_3
-0.4826848046970442	-0.04182017569462706	[0.55052146]	CSM5FZ3V_P_R_k105_327_8
-0.40659425568361973	-1.032265204209134	[0.87687825]	CSM5FZ3V_P_R_k105_336_30
-0.48900989585320387	-0.9893622259085514	[0.40749666]	CSM5FZ3V_P_R_k105_336_31
0.06026101007526996	2.079053219933823	[0.96275517]	CSM5FZ3V_P_R_k105_3405_1
-0.3022371722704039	-1.6226034682964359	[0.82018045]	CSM5FZ3V_P_R_k105_3431_6
-0.48250836959933907	-0.12759490024374534	[0.26930403]	CSM5FZ3V_P_R_k105_3496_7
-0.42399340792789336	-0.2067808702071694	[0.97270435]	CSM5FZ3V_P_R_k105_3496_8
0.21206211314680878	1.1402016521365224	[0.68610945]	CSM5FZ3V_P_R_k105_3580_2
0.006358160032953147	-0.7772077268163586	[0.98139414]	CSM5FZ3V_P_R_k105_3709_4
0.013457887201272755	-1.2168377905770262	[0.96063541]	CSM5FZ3V_P_R_k105_3709_5
-0.0018663897203334966	-1.443640826521223	[0.99452065]	CSM5FZ3V_P_R_k105_3807_2
-0.2759655009179196	-1.7097599564444854	[0.9482961]	CSM5FZ3V_P_R_k105_3920_2
-0.04748954933657818	-0.13806889844126696	[0.9650011]	CSM5FZ3V_P_R_k105_3920_6
-0.021178221249225325	-1.858011064959662	[0.93817986]	CSM5FZ3V_P_R_k105_3920_7
-0.045519674289178726	-1.4449529868305573	[0.89167738]	CSM5FZ3V_P_R_k105_3920_8
-0.14188997448039972	-0.28461846130097324	[0.91925267]	CSM5FZ3V_P_R_k105_4019_4
-0.06010366372603131	-0.8212316550623017	[0.86334674]	CSM5FZ3V_P_R_k105_4019_7
-0.022996370086153326	-1.7483340686035749	[0.9328789]	CSM5FZ3V_P_R_k105_4150_2
-0.2535411249137225	-1.6790196181356805	[0.76204637]	CSM5FZ3V_P_R_k105_4255_1
-0.2914077933848135	-2.4556979005316713	[0.51640917]	CSM5FZ3V_P_R_k105_4341_8
-0.3361667389900787	-0.04182017569462739	[0.70265675]	CSM5FZ3V_P_R_k105_4417_2
0.19957992905974745	0.021061615527829886	[0.90352707]	CSM5FZ3V_P_R_k105_4460_2
-0.05507364446665282	-0.13806959920615736	[0.96045678]	CSM5FZ3V_P_R_k105_4463_4
0.4560278300274732	0.8196373316349032	[0.69806975]	CSM5FZ3V_P_R_k105_4514_2
-0.014479050749064101	-1.9401721942054224	[0.95770258]	CSM5FZ3V_P_R_k105_4601_1
0.0222766049597733	0.38508987530487654	[0.93330819]	CSM5FZ3V_P_R_k105_4817_39
-0.4391241837220926	-3.067611430705684	[0.78678254]	CSM5FZ3V_P_R_k105_4844_34
0.11944904602236425	1.100146850054006	[0.95663079]	CSM5FZ3V_P_R_k105_4957_2
-0.3074343486393719	-0.342935024168997	[0.99362881]	CSM5FZ3V_P_R_k105_4989_29
-0.23583258101273752	-2.0287956452444726	[0.7479628]	CSM5FZ3V_P_R_k105_4989_9
-0.42650605713859546	-1.8478670641634845	[0.45115841]	CSM5FZ3V_P_R_k105_5042_2
-0.2071216823718008	-2.013814447079824	[0.95844416]	CSM5FZ3V_P_R_k105_512_2
-0.5552337880386897	-2.467158828889515	[0.34414128]	CSM5FZ3V_P_R_k105_5328_4
-0.5682404928030533	-0.3579768141515902	[0.30411128]	CSM5FZ3V_P_R_k105_5328_5
-0.1366472834683823	-0.07487918732408927	[0.8500496]	CSM5FZ3V_P_R_k105_5328_6
-0.5216126067356526	-2.320160799921128	[0.36257063]	CSM5FZ3V_P_R_k105_5427_24
-0.18871967709379522	-0.5514846932571341	[0.93105659]	CSM5FZ3V_P_R_k105_5439_4
-0.44898365112781785	-3.0734710656530058	[0.66826924]	CSM5FZ3V_P_R_k105_5449_5
-0.008918070706065217	-1.0603753323758052	[0.9739219]	CSM5FZ3V_P_R_k105_5513_2
-0.4423833241527351	-0.10913527836077501	[0.85255506]	CSM5FZ3V_P_R_k105_554_10
-0.04271414351773562	-1.0966415786723087	[0.87574722]	CSM5FZ3V_P_R_k105_5651_11
0.414632995421067	0.02446170756328968	[0.46161647]	CSM5FZ3V_P_R_k105_5651_6
-0.5341169695731194	-1.756529324605381	[0.35736822]	CSM5FZ3V_P_R_k105_5651_7
-0.461204142407946	-0.20320838778093064	[0.35999118]	CSM5FZ3V_P_R_k105_5739_4
-0.31404689599417024	-1.9458919730123097	[0.79058706]	CSM5FZ3V_P_R_k105_5831_25
-0.5979273723059693	-0.08795877641872533	[0.23402569]	CSM5FZ3V_P_R_k105_5831_41
-0.0200808487219741	-1.444944915319283	[0.94136113]	CSM5FZ3V_P_R_k105_5920_1
0.009983857331928516	-0.09705495205835886	[0.97880852]	CSM5FZ3V_P_R_k105_5933_2
-0.6178445205659298	-1.1623401254083126	[0.14689161]	CSM5FZ3V_P_R_k105_598_14
-0.39330596183802513	-1.7799024424294945	[0.94381643]	CSM5FZ3V_P_R_k105_598_2
-0.2113184514593889	-0.4710195014092489	[0.95238665]	CSM5FZ3V_P_R_k105_6077_2
-0.32731396181775985	-1.2648464045214867	[0.82153192]	CSM5FZ3V_P_R_k105_6117_17
-0.38558498781434153	-0.5286416884457003	[0.82890587]	CSM5FZ3V_P_R_k105_6194_2
-0.5733076290891829	0.3410899840923329	[0.13601508]	CSM5FZ3V_P_R_k105_6200_3
-0.06140472574440402	-1.0603653723858406	[0.82221807]	CSM5FZ3V_P_R_k105_6204_2
-0.7683228822736496	0.26021500199959635	[0.03400776]	CSM5FZ3V_P_R_k105_6287_1
0.01616859267595175	-0.731842791492141	[0.95269251]	CSM5FZ3V_P_R_k105_6375_1
-0.38857246640586707	-0.6878744344368686	[0.86320323]	CSM5FZ3V_P_R_k105_7025_28
0.37960439874375895	2.0925656466600087	[0.46866266]	CSM5FZ3V_P_R_k105_7044_3
0.18788173709626163	-0.1499289283332351	[0.5206447]	CSM5FZ3V_P_R_k105_7145_31
-0.21580916507191855	-0.7100243728853095	[0.97339509]	CSM5FZ3V_P_R_k105_7153_2
0.2857725651472948	1.0088900040953122	[0.55621806]	CSM5FZ3V_P_R_k105_7191_7
-0.361111531739155	-3.3985951210816205	[0.74563516]	CSM5FZ3V_P_R_k105_71_5
-0.028407909583639	-1.2654748805069471	[0.91714252]	CSM5FZ3V_P_R_k105_71_6
-0.012158334882559487	-1.7483178964106887	[0.96447318]	CSM5FZ3V_P_R_k105_71_7
-0.35612416929113977	-1.9686958154978131	[0.85109316]	CSM5FZ3V_P_R_k105_7319_14
-0.3309522146540044	-3.095551835678452	[0.82502705]	CSM5FZ3V_P_R_k105_7319_20
-0.39745545506249214	-1.9565218647973464	[0.9400712]	CSM5FZ3V_P_R_k105_7319_22
-0.4807516159367512	-0.06035017829157545	[0.6437129]	CSM5FZ3V_P_R_k105_7319_5
-0.2729343780702481	-1.341029317834874	[0.89422342]	CSM5FZ3V_P_R_k105_7533_4
-0.5248159008784123	-0.10009928983552618	[0.33881206]	CSM5FZ3V_P_R_k105_760_26
-0.3600766161833049	-3.1264556836507023	[0.74226058]	CSM5FZ3V_P_R_k105_760_37
-0.30613494106399153	-4.713944926005578	[0.8950859]	CSM5FZ3V_P_R_k105_760_46
-0.4431260931954244	-0.5277689181614532	[0.83466597]	CSM5FZ3V_P_R_k105_760_51
-0.25929179648770107	-0.30191596373372537	[0.89883792]	CSM5FZ3V_P_R_k105_760_7
-0.014232802547333922	-0.9061579784684058	[0.95253743]	CSM5FZ3V_P_R_k105_7788_5
0.3133514336476127	-3.203426503814918e-16	[0.49986067]	CSM5FZ3V_P_R_k105_7907_23
-0.023344318892488176	-0.05635777058817025	[0.97034299]	CSM5FZ3V_P_R_k105_7955_2
-0.3851504317526752	-0.9353146635410623	[0.78827132]	CSM5FZ3V_P_R_k105_795_11
-0.015813144022230156	-0.884819484448983	[0.95378573]	CSM5FZ3V_P_R_k105_8003_2
-0.014024698072062313	-0.05635814360606593	[0.9685763]	CSM5FZ3V_P_R_k105_8006_2
0.11462745352785937	-0.0418201756946269	[0.96382003]	CSM5FZ3V_P_R_k105_8146_2
-0.45249581560185603	-1.5027218205740718	[0.7126266]	CSM5FZ3V_P_R_k105_822_7
0.009337997600115831	-0.534463176976516	[0.97266401]	CSM5FZ3V_P_R_k105_8290_3
0.17733353016808265	2.143181363474045	[0.8860237]	CSM5FZ3V_P_R_k105_8372_4
-0.40295588814440664	1.1623453734064924	[0.56734798]	CSM5FZ3V_P_R_k105_8373_2
-0.42862295909279796	-0.04182017569462739	[0.27703182]	CSM5FZ3V_P_R_k105_8433_2
-0.04885560293018635	-1.358009384776733	[0.88423439]	CSM5FZ3V_P_R_k105_845_2
-0.28946527578077347	-2.092101400288863	[0.80736122]	CSM5FZ3V_P_R_k105_8583_4
-0.18274898350128654	-1.9218446135938148	[0.71444964]	CSM5FZ3V_P_R_k105_8703_3
-0.4099809248130415	-2.4995118083589927	[0.96511852]	CSM5FZ3V_P_R_k105_8773_25
-0.2065414195363389	-0.6001235788654251	[0.90748126]	CSM5FZ3V_P_R_k105_8773_34
-0.4642186069582953	-3.1842453062257303	[0.67512454]	CSM5FZ3V_P_R_k105_8773_40
-0.44232815895432565	-1.383396704835949	[0.41823331]	CSM5FZ3V_P_R_k105_8773_45
-0.06729934830957805	-0.08017843733715821	[0.97411867]	CSM5FZ3V_P_R_k105_8784_3
-0.4460297655584706	-0.1630847017883383	[0.14706785]	CSM5FZ3V_P_R_k105_9035_2
0.0007065216483848343	-1.748335827160419	[0.99793397]	CSM5FZ3V_P_R_k105_9048_14
0.026931357679949447	-0.04609049695426577	[0.93588668]	CSM5FZ3V_P_R_k105_936_1
-0.019714804331276484	-1.6045911518077318	[0.9424362]	CSM5FZ3V_P_R_k105_9434_3
-0.06301643102639702	-2.109466772468295	[0.90939701]	CSM5FZ3V_P_R_k105_9550_2
0.26655658094585405	1.7444817315412902	[0.63738251]	CSM5FZ3V_P_R_k105_9622_2
-0.4068030160320813	-1.5137571455000298	[0.78797074]	CSM5FZ3V_P_R_k105_9771_6
-0.3425404374243099	-1.4266231700627758	[0.86615655]	CSM5FZ3V_P_R_k105_9875_18
-0.4462636900093404	-1.9140958417474796	[0.69001743]	CSM5FZ3V_P_R_k105_9938_2
-0.46393082855182777	-0.09683111134121698	[0.32746256]	CSM5FZ3X_P_R_k105_10360_8
0.251997816719007	1.3707377422961975	[0.79096265]	CSM5FZ3X_P_R_k105_10501_27
-0.08463058882205542	-1.3588463693626518	[0.90612384]	CSM5FZ3X_P_R_k105_11190_4
-0.03987931844505829	1.018811371716446	[0.90929622]	CSM5FZ3X_P_R_k105_1146_2
-0.012974679349288943	2.0493243997659683	[0.96176245]	CSM5FZ3X_P_R_k105_11478_2
0.2875702618352957	-0.31489990857831207	[0.37337348]	CSM5FZ3X_P_R_k105_11528_30
0.24815158250473104	1.239901509440582	[0.69177146]	CSM5FZ3X_P_R_k105_11723_40
0.666426019712137	2.8556852164338222	[0.09415503]	CSM5FZ3X_P_R_k105_12252_1
0.4219112654589379	2.388631479053358	[0.24802921]	CSM5FZ3X_P_R_k105_12443_2
-0.1997416018311408	0.201459284293393	[0.64777038]	CSM5FZ3X_P_R_k105_12627_2
-0.18739039114049064	0.8603837332363116	[0.64691867]	CSM5FZ3X_P_R_k105_12914_6
0.18039854752414822	-0.8400336538547836	[0.69502007]	CSM5FZ3X_P_R_k105_12939_10
-0.09428528891523104	1.4639293641453188	[0.88767527]	CSM5FZ3X_P_R_k105_13051_2
-0.3574270089804069	-0.04182017569462673	[0.60144645]	CSM5FZ3X_P_R_k105_13129_1
-0.30891820093910655	0.6424731625403648	[0.46001708]	CSM5FZ3X_P_R_k105_13338_2
0.09599668924463582	1.7309468843322369	[0.95199905]	CSM5FZ3X_P_R_k105_13351_5
-0.25128892622094745	0.8438974089438779	[0.57517797]	CSM5FZ3X_P_R_k105_13697_3
0.13185704170943888	-0.4402765103291788	[0.75685886]	CSM5FZ3X_P_R_k105_13774_1
0.3070470435337381	0.8619653018121458	[0.42386612]	CSM5FZ3X_P_R_k105_15451_3
-0.30872769334184164	0.8539789500520867	[0.40667491]	CSM5FZ3X_P_R_k105_15781_2
-0.23825928844307934	0.8753283284630892	[0.71867164]	CSM5FZ3X_P_R_k105_15809_5
-0.29466112091735747	0.4497097252018967	[0.5566628]	CSM5FZ3X_P_R_k105_15873_8
-0.16897101743032514	-0.0418201756946264	[0.77947107]	CSM5FZ3X_P_R_k105_16030_4
0.2261794743638657	2.6668714484955003	[0.71501962]	CSM5FZ3X_P_R_k105_16343_15
0.2473071503602292	0.4675760320364522	[0.95437738]	CSM5FZ3X_P_R_k105_16441_3
-0.03915001613386187	-1.1339539790965294	[0.94283227]	CSM5FZ3X_P_R_k105_16809_4
-0.14781217596775298	-1.3006819112003887	[0.77946725]	CSM5FZ3X_P_R_k105_16809_5
-0.31920412144017796	0.40020810452640004	[0.53763271]	CSM5FZ3X_P_R_k105_16849_2
-0.1594656215535493	0.7462880757215427	[0.60846401]	CSM5FZ3X_P_R_k105_17060_2
-0.1348697644654113	0.33048490413597503	[0.77776257]	CSM5FZ3X_P_R_k105_17360_2
-0.13669242610049365	0.28422365444235337	[0.68189583]	CSM5FZ3X_P_R_k105_1779_3
-0.0066498780887451585	3.203426503814917e-16	[0.98040828]	CSM5FZ3X_P_R_k105_17850_3
0.8545535541800179	5.008485309542137	[0.00727535]	CSM5FZ3X_P_R_k105_19522_2
-0.40935343128177876	0.25320646128024066	[0.42985559]	CSM5FZ3X_P_R_k105_19543_5
-0.18073730750590572	0.9865854544851221	[0.72522503]	CSM5FZ3X_P_R_k105_19785_2
-0.16736977835370948	-0.5792585227579753	[0.82257452]	CSM5FZ3X_P_R_k105_20083_8
-0.19033430396369727	1.096281383659452	[0.54053672]	CSM5FZ3X_P_R_k105_20178_3
0.24454676363746083	2.0726277207045354	[0.60271111]	CSM5FZ3X_P_R_k105_20518_1
-0.23933353805361338	-1.3418655613531842	[0.7995121]	CSM5FZ3X_P_R_k105_2316_3
-0.33090994914929667	-0.2103241890687637	[0.90825652]	CSM5FZ3X_P_R_k105_2393_2
0.1266394832982179	1.0500467489447134	[0.81605064]	CSM5FZ3X_P_R_k105_2490_2
-0.19674338564416916	-0.24657353283477804	[0.92828464]	CSM5FZ3X_P_R_k105_2558_29
-0.0994305027680251	-1.7111367690100039	[0.98056838]	CSM5FZ3X_P_R_k105_3100_3
-0.09556569028598688	-0.14943106048761873	[0.84471015]	CSM5FZ3X_P_R_k105_3100_8
-0.06758288446019967	1.017959348116263	[0.7995784]	CSM5FZ3X_P_R_k105_311_5
-0.20563304626402015	-0.8225963037945528	[0.68322486]	CSM5FZ3X_P_R_k105_3208_12
-0.4900434934455932	0.8538909938771461	[0.11700258]	CSM5FZ3X_P_R_k105_3238_88
-0.40123520462779677	0.08696203806619258	[0.28742499]	CSM5FZ3X_P_R_k105_3684_2
0.5282278570412924	0.7392733714708105	[0.34686578]	CSM5FZ3X_P_R_k105_3823_123
0.03990005549863033	0.37100716452323235	[0.9573183]	CSM5FZ3X_P_R_k105_3883_8
-0.20297987545824644	0.04623723790328113	[0.6111341]	CSM5FZ3X_P_R_k105_3919_3
0.04218379122165741	0.5792564933180706	[0.94800989]	CSM5FZ3X_P_R_k105_4100_2
-0.2704592927708672	-0.0135385782799233	[0.49760313]	CSM5FZ3X_P_R_k105_4595_2
-0.35742700898040686	-0.04182017569462739	[0.60144645]	CSM5FZ3X_P_R_k105_4604_2
0.55226048131862	3.4986926016732034	[0.26635293]	CSM5FZ3X_P_R_k105_5052_3
0.6193778801969827	4.66164204701448	[0.04942921]	CSM5FZ3X_P_R_k105_5101_1
-0.0767914896712395	1.0841850516189042	[0.88664419]	CSM5FZ3X_P_R_k105_5116_3
0.14308246849863787	2.1281673149944242	[0.808092]	CSM5FZ3X_P_R_k105_5527_1
-0.1430662435849799	0.6937540039774696	[0.68790912]	CSM5FZ3X_P_R_k105_6037_3
-0.3581216928098965	0.10464675695687159	[0.59756297]	CSM5FZ3X_P_R_k105_6711_2
0.1314545428400865	1.3038199279271931	[0.91041667]	CSM5FZ3X_P_R_k105_6840_9
0.08118788663489987	-0.4625857428933963	[0.85916577]	CSM5FZ3X_P_R_k105_6892_2
-0.4800709877316386	-1.1182141285443294	[0.4201129]	CSM5FZ3X_P_R_k105_7268_1
-0.33032945832463767	-0.2606345345230498	[0.40501395]	CSM5FZ3X_P_R_k105_8133_2
-0.18333646313632376	0.8498103338964001	[0.65664212]	CSM5FZ3X_P_R_k105_8385_2
-0.04118669658631137	0.8657681596728145	[0.88116726]	CSM5FZ3X_P_R_k105_8592_22
0.757333114659027	4.5398384042657645	[0.02273753]	CSM5FZ3X_P_R_k105_8677_2
0.47116021305859573	4.291790104699718	[0.16626277]	CSM5FZ3X_P_R_k105_8745_1
-0.34195277522992146	-0.6614435004207292	[0.84601078]	CSM5FZ3X_P_R_k105_9299_2
-0.0926391890600168	1.3756141872096952	[0.83342725]	CSM5FZ3X_P_R_k105_9313_4
0.9903913626095167	4.59295663273054	[0.00070819]	CSM5FZ3Z_P_R_k105_10029_2
0.7905535185862573	3.9560136650832702	[0.02206355]	CSM5FZ3Z_P_R_k105_10084_7
-0.0973802999808227	0.0	[0.81041876]	CSM5FZ3Z_P_R_k105_10284_1
0.052119431449271	0.021061615527829255	[0.93367505]	CSM5FZ3Z_P_R_k105_10473_3
0.7906605521422629	4.02080830708595	[0.02162857]	CSM5FZ3Z_P_R_k105_10587_3
-0.039763778133069645	-0.3638753874636761	[0.95648484]	CSM5FZ3Z_P_R_k105_10951_6
0.33626279433481	1.0578188389216658	[0.46075345]	CSM5FZ3Z_P_R_k105_10983_2
0.6444106830418087	4.477903964888978	[0.1083493]	CSM5FZ3Z_P_R_k105_11314_2
-0.1391096271368829	1.915912420702918	[0.73081653]	CSM5FZ3Z_P_R_k105_11357_10
0.4299214735459321	2.5013907777461624	[0.60427708]	CSM5FZ3Z_P_R_k105_1149_3
0.5776400673161673	2.7829470502413227	[0.251468]	CSM5FZ3Z_P_R_k105_1149_5
-0.3056411230448074	0.05363596379191889	[0.44836208]	CSM5FZ3Z_P_R_k105_11611_3
-0.3265648279827132	0.12434591404789042	[0.572864]	CSM5FZ3Z_P_R_k105_1165_1
-0.028487345100197434	1.011774558039837	[0.91543063]	CSM5FZ3Z_P_R_k105_11797_1
0.31517141015761463	3.4960510555278645	[0.65615452]	CSM5FZ3Z_P_R_k105_11798_2
0.2778622166053751	2.8402406564261784	[0.77862082]	CSM5FZ3Z_P_R_k105_11875_2
0.38461663196418844	3.247221342274476	[0.26237155]	CSM5FZ3Z_P_R_k105_11877_1
0.6596920532003814	2.8352202986975263	[0.10097104]	CSM5FZ3Z_P_R_k105_11929_8
-0.4340003265755713	-0.8021169420816014	[0.41511671]	CSM5FZ3Z_P_R_k105_12424_1
0.5823538754997827	1.1879171492596725	[0.23683934]	CSM5FZ3Z_P_R_k105_12598_11
1.136727345402637	3.917844271407376	[3.05525978e-05]	CSM5FZ3Z_P_R_k105_13163_2
0.6973650409762852	4.765575737731535	[0.0262008]	CSM5FZ3Z_P_R_k105_13249_2
0.3553646324273099	2.012807667560825	[0.47872658]	CSM5FZ3Z_P_R_k105_13404_1
0.19396881377373437	3.1730477398817163	[0.61736032]	CSM5FZ3Z_P_R_k105_13432_1
0.0193425246158523	1.7586645866227182	[0.94243665]	CSM5FZ3Z_P_R_k105_13432_2
-0.14687671107455474	0.634601406555738	[0.77805723]	CSM5FZ3Z_P_R_k105_13605_1
-0.088038612935127	0.9282110053767462	[0.85170455]	CSM5FZ3Z_P_R_k105_13605_5
0.2078042994471523	2.7560441512118365	[0.68572173]	CSM5FZ3Z_P_R_k105_13861_2
-0.10784769243876265	0.9297893981271407	[0.75677885]	CSM5FZ3Z_P_R_k105_13981_1
0.3071255178810621	1.2551959857155797	[0.80563137]	CSM5FZ3Z_P_R_k105_14045_4
0.32130676589363427	1.4779672863007176	[0.59889167]	CSM5FZ3Z_P_R_k105_14112_3
-0.30640970979948434	0.6912970893298086	[0.42095566]	CSM5FZ3Z_P_R_k105_1417_2
-0.1437695120589661	-0.6109152471065974	[0.79406435]	CSM5FZ3Z_P_R_k105_14212_2
-0.30048496983790324	-0.6595205975916093	[0.90930167]	CSM5FZ3Z_P_R_k105_14290_4
0.05104262422480657	3.6535019029866933	[0.84482074]	CSM5FZ3Z_P_R_k105_14555_1
-0.34097406916919387	0.2841274908354315	[0.49310867]	CSM5FZ3Z_P_R_k105_14566_2
0.4355184907146881	0.9343848281756252	[0.36540738]	CSM5FZ3Z_P_R_k105_14748_2
0.22164400636540035	1.4653772880686362	[0.78370801]	CSM5FZ3Z_P_R_k105_14915_2
0.5087465755090549	2.7550155277777164	[0.3547188]	CSM5FZ3Z_P_R_k105_14982_1
0.5848463215727566	4.2696877007128995	[0.21902362]	CSM5FZ3Z_P_R_k105_14988_5
0.8349761846253652	3.844668388854645	[0.01053227]	CSM5FZ3Z_P_R_k105_15029_2
0.306119334444137	0.9177853519955128	[0.48913772]	CSM5FZ3Z_P_R_k105_15229_3
-0.060967344485678525	1.2387726935954126	[0.93831921]	CSM5FZ3Z_P_R_k105_15295_2
0.2280881982804627	3.637582633964173	[0.62034084]	CSM5FZ3Z_P_R_k105_15342_2
-0.06659252219403287	0.6764583651013197	[0.80561895]	CSM5FZ3Z_P_R_k105_15446_1
0.09822134162129109	2.297411883743042	[0.8160938]	CSM5FZ3Z_P_R_k105_1558_1
-0.09754076662343844	2.0817168932966594	[0.81931593]	CSM5FZ3Z_P_R_k105_15977_2
0.6901250850545233	2.912256889309707	[0.06972435]	CSM5FZ3Z_P_R_k105_1613_9
0.5344165948695971	2.2302394748637187	[0.30423242]	CSM5FZ3Z_P_R_k105_16683_2
-0.0898158575037969	2.0369825799685577	[0.73929355]	CSM5FZ3Z_P_R_k105_1693_2
-0.05073187868857389	-0.005207901886774577	[0.85138059]	CSM5FZ3Z_P_R_k105_17191_1
0.6567210223663008	4.108397474811427	[0.08504388]	CSM5FZ3Z_P_R_k105_17325_2
-0.10587135932746025	0.27797347623174273	[0.75960187]	CSM5FZ3Z_P_R_k105_17339_7
0.45094166867242597	2.8869553340757705	[0.53405051]	CSM5FZ3Z_P_R_k105_17719_2
0.44081172281106284	2.8361143976287173	[0.53012387]	CSM5FZ3Z_P_R_k105_17897_2
-0.005272876427768495	1.4563981228353808	[0.98446315]	CSM5FZ3Z_P_R_k105_1802_2
-0.05757517064554785	0.028276772599253937	[0.90849694]	CSM5FZ3Z_P_R_k105_18312_4
0.6429067142823591	4.5592296300340305	[0.11542613]	CSM5FZ3Z_P_R_k105_18444_5
0.8397758131577637	4.400435922224235	[0.00775047]	CSM5FZ3Z_P_R_k105_18907_2
0.7975125776916847	4.41677459217568	[0.01657999]	CSM5FZ3Z_P_R_k105_19035_3
-0.5053631276468908	0.09496774013246255	[0.21595499]	CSM5FZ3Z_P_R_k105_19191_9
0.24428597003899424	2.3054576036162926	[0.71296032]	CSM5FZ3Z_P_R_k105_19243_5
0.10153296860719271	0.799885616022158	[0.84233943]	CSM5FZ3Z_P_R_k105_1935_2
0.7510389409041913	5.185236021178275	[0.03475366]	CSM5FZ3Z_P_R_k105_19482_2
0.21437781275697332	1.1305422822343205	[0.75954694]	CSM5FZ3Z_P_R_k105_19493_3
-0.36700393119057445	-0.6104688453040512	[0.47098105]	CSM5FZ3Z_P_R_k105_19785_41
0.42933585002419394	3.082626436667011	[0.53795122]	CSM5FZ3Z_P_R_k105_19817_2
0.6908745702910712	4.409811614514213	[0.07495596]	CSM5FZ3Z_P_R_k105_20255_5
0.3435239724991672	3.2182121345488195	[0.58835483]	CSM5FZ3Z_P_R_k105_20256_2
-0.06859560856614319	0.03783854064513526	[0.89033495]	CSM5FZ3Z_P_R_k105_20259_2
0.27180689435060135	1.1636327916778073	[0.65667836]	CSM5FZ3Z_P_R_k105_20421_4
-0.4524462461244186	-1.8687527028167734	[0.78562117]	CSM5FZ3Z_P_R_k105_20700_2
0.8021611797279754	4.9015321191504455	[0.02062386]	CSM5FZ3Z_P_R_k105_20888_1
-0.10430449259095478	0.4827354198235326	[0.79717162]	CSM5FZ3Z_P_R_k105_20914_7
-0.9586604161889077	-1.916289189087935	[0.00099784]	CSM5FZ3Z_P_R_k105_21054_4
0.41203484349242564	1.436869665586136	[0.29620935]	CSM5FZ3Z_P_R_k105_21238_9
0.40966653839217343	2.3281523114668956	[0.63218229]	CSM5FZ3Z_P_R_k105_21403_7
0.7526985099775149	5.4833701013463445	[0.03265674]	CSM5FZ3Z_P_R_k105_21626_1
0.2868687599346153	2.966662270616182	[0.56670524]	CSM5FZ3Z_P_R_k105_21653_168
0.6411102398049782	8.354265313361406	[0.05225616]	CSM5FZ3Z_P_R_k105_21653_187
0.26978125635423145	3.407578425473244	[0.41153661]	CSM5FZ3Z_P_R_k105_21653_2
0.2627105914662924	0.02106161552782957	[0.42799601]	CSM5FZ3Z_P_R_k105_21653_223
0.40713349479865385	10.481532142432238	[0.22897227]	CSM5FZ3Z_P_R_k105_21653_242
0.439406210357326	10.393173234876102	[0.23098008]	CSM5FZ3Z_P_R_k105_21653_257
0.44735084767834926	2.3894465535819136	[0.36929498]	CSM5FZ3Z_P_R_k105_21775_3
0.7251428304802225	3.600785346662775	[0.03193244]	CSM5FZ3Z_P_R_k105_21808_2
0.2899468181025865	2.257735042974691	[0.61455632]	CSM5FZ3Z_P_R_k105_21888_2
0.6751023037503161	3.3458831662399398	[0.09171544]	CSM5FZ3Z_P_R_k105_21946_2
-0.24255570405901375	0.8499146593422401	[0.48629466]	CSM5FZ3Z_P_R_k105_22123_3
-0.43113407313483354	-0.6540744028417477	[0.17586876]	CSM5FZ3Z_P_R_k105_230_19
-0.2672260291008554	0.5956724891936032	[0.48629736]	CSM5FZ3Z_P_R_k105_259_10
0.1895647473634697	2.3365304526782458	[0.77121372]	CSM5FZ3Z_P_R_k105_2635_3
-0.47458844169571557	0.8130332160358829	[0.13581343]	CSM5FZ3Z_P_R_k105_2666_7
0.31015858959605	0.2829575927897923	[0.72526054]	CSM5FZ3Z_P_R_k105_3336_3
0.601796046969474	3.8069848675406144	[0.17455006]	CSM5FZ3Z_P_R_k105_3473_1
-0.5657195317986198	0.404590209964267	[0.11390428]	CSM5FZ3Z_P_R_k105_3578_1
0.17113600804459858	0.172077943597345	[0.6300879]	CSM5FZ3Z_P_R_k105_4101_1
0.5181464063426641	3.4853590923364837	[0.38902606]	CSM5FZ3Z_P_R_k105_4310_2
0.6039300302055539	4.063099253580095	[0.14054216]	CSM5FZ3Z_P_R_k105_4340_2
0.774770574385125	4.490414469076453	[0.01323983]	CSM5FZ3Z_P_R_k105_4526_7
0.41311787266393235	2.2486235495122795	[0.49493357]	CSM5FZ3Z_P_R_k105_4560_2
-0.20416096621199736	0.11818025476721587	[0.95470353]	CSM5FZ3Z_P_R_k105_4563_1
-0.21528310341175605	-0.6379077089642735	[0.6563377]	CSM5FZ3Z_P_R_k105_477_2
0.6549372009860633	4.117368302035383	[0.04973702]	CSM5FZ3Z_P_R_k105_4860_2
0.22076093480734918	2.513135596603017	[0.62155974]	CSM5FZ3Z_P_R_k105_4904_2
0.2999770766306857	1.9413584623566609	[0.48188888]	CSM5FZ3Z_P_R_k105_4969_19
0.665540640765591	3.2008501397538343	[0.08034298]	CSM5FZ3Z_P_R_k105_5138_4
0.06119967335922422	1.4833284782786689	[0.93365979]	CSM5FZ3Z_P_R_k105_5229_1
0.3187718550056764	0.9594789862475587	[0.8259487]	CSM5FZ3Z_P_R_k105_529_1
0.6327067251774406	3.030341115356297	[0.05120512]	CSM5FZ3Z_P_R_k105_5412_5
0.479718567887806	2.862812329933764	[0.17823716]	CSM5FZ3Z_P_R_k105_5949_7
-0.5205320019484438	0.5583058885531351	[0.16416898]	CSM5FZ3Z_P_R_k105_6105_1
0.5672480284681094	4.981723021005235	[0.21241978]	CSM5FZ3Z_P_R_k105_6122_1
1.0801525389133073	5.282491553611682	[6.93781512e-05]	CSM5FZ3Z_P_R_k105_6299_2
0.16092134074515643	0.5280582695748586	[0.73284701]	CSM5FZ3Z_P_R_k105_631_2
0.09729465010929485	0.32333927078915436	[0.80201231]	CSM5FZ3Z_P_R_k105_6346_7
-0.7096945667238119	-1.82918394536813	[0.05025239]	CSM5FZ3Z_P_R_k105_6436_2
-0.026555701659185693	0.8825437193572234	[0.91761033]	CSM5FZ3Z_P_R_k105_6602_1
-0.12300722117484027	1.777417823938287	[0.72241321]	CSM5FZ3Z_P_R_k105_6608_59
0.5386288744581064	3.543218510287533	[0.1498267]	CSM5FZ3Z_P_R_k105_6648_2
0.5835159423620208	2.638769732027184	[0.09710213]	CSM5FZ3Z_P_R_k105_6810_3
-0.3568280234142273	1.1063875834688777	[0.34187749]	CSM5FZ3Z_P_R_k105_7043_1
0.4120197831408492	2.3260186609158193	[0.3826922]	CSM5FZ3Z_P_R_k105_7155_2
0.3661832021520886	2.6634361870724637	[0.53778129]	CSM5FZ3Z_P_R_k105_7171_3
-0.2330054595083962	-0.12751891703948606	[0.47386946]	CSM5FZ3Z_P_R_k105_7255_4
0.4638799383637237	2.4809185913168648	[0.61459741]	CSM5FZ3Z_P_R_k105_7334_3
0.30108570743188234	1.3300901581028295	[0.42690208]	CSM5FZ3Z_P_R_k105_7900_5
0.041798648378153024	1.5279995149681174	[0.87402405]	CSM5FZ3Z_P_R_k105_8026_2
0.703583034285454	3.9226809265071747	[0.04431007]	CSM5FZ3Z_P_R_k105_8162_2
0.33039277296961805	4.170851208367447	[0.26549998]	CSM5FZ3Z_P_R_k105_8368_11
0.04794505458411515	0.9936348629593665	[0.94565752]	CSM5FZ3Z_P_R_k105_8368_13
-0.16420320487286472	-0.26359308139692755	[0.84470866]	CSM5FZ3Z_P_R_k105_849_20
0.32313677772142296	0.7545918022889876	[0.59502609]	CSM5FZ3Z_P_R_k105_8509_2
0.7506151845108309	6.265694165089283	[0.02814575]	CSM5FZ3Z_P_R_k105_940_1
0.28535204818641835	1.9831081000517872	[0.93560041]	CSM5FZ3Z_P_R_k105_9617_2
-0.25716082762940834	-0.05508616058401641	[0.90889621]	CSM5FZ3Z_P_R_k105_9642_4
-0.8153266229686148	-0.7994817970674387	[0.01520582]	CSM5FZ3Z_P_R_k105_9888_1
0.7882968966787937	4.615515420292737	[0.01581479]	CSM5FZ3Z_P_R_k105_9924_4
0.4331185910328076	1.371241804866871	[0.26120735]	CSM5FZ42_P_R_k105_10044_4
0.43330972185997546	3.549144680532946	[0.32735125]	CSM5FZ42_P_R_k105_10357_4
0.12178113383609133	1.5437746343509933	[0.7282591]	CSM5FZ42_P_R_k105_10451_2
0.9093602962176781	3.5559986613438417	[0.00384919]	CSM5FZ42_P_R_k105_10508_2
0.21281544710105	1.279820822960064	[0.77365401]	CSM5FZ42_P_R_k105_10508_6
0.001741523266261119	2.041840770598229	[0.99480163]	CSM5FZ42_P_R_k105_1057_2
0.6344199749711119	4.6022691021365265	[0.12566622]	CSM5FZ42_P_R_k105_10617_14
-0.6082107249456153	0.15541267749767954	[0.04180501]	CSM5FZ42_P_R_k105_10617_7
-0.08638361311536735	2.7334899100866235	[0.9995307]	CSM5FZ42_P_R_k105_10819_3
0.122901133963685	2.404933263506916	[0.86575312]	CSM5FZ42_P_R_k105_10819_8
0.4853409884485447	1.2165199496996706	[0.19290378]	CSM5FZ42_P_R_k105_10852_18
0.7817786366687711	4.350893184040298	[0.0274618]	CSM5FZ42_P_R_k105_10861_3
0.5450751218062089	3.5962330720970788	[0.29898063]	CSM5FZ42_P_R_k105_10924_8
-0.023955293489430516	2.6173690732071746	[0.92961044]	CSM5FZ42_P_R_k105_10955_5
-0.7632876917267726	-1.4898035278077055	[0.0264204]	CSM5FZ42_P_R_k105_11058_5
0.005002352872558264	1.5738535108489853	[0.98528032]	CSM5FZ42_P_R_k105_1137_3
-0.28976208616316734	0.01699086511931636	[0.51363311]	CSM5FZ42_P_R_k105_11473_3
-0.5135940375238741	0.3068554289122178	[0.09750689]	CSM5FZ42_P_R_k105_11540_22
0.3941676843028984	1.27725824839369	[0.53122288]	CSM5FZ42_P_R_k105_11592_5
-0.5998409465557534	-1.277100267970857	[0.14347912]	CSM5FZ42_P_R_k105_11666_2
-0.13729196707811442	-1.9487219693420432	[0.82130409]	CSM5FZ42_P_R_k105_1178_2
0.27251967784142106	3.113412976803448	[0.62027349]	CSM5FZ42_P_R_k105_11971_22
0.8306297971476663	3.797653029977675	[0.01389097]	CSM5FZ42_P_R_k105_12091_16
0.23313142296992845	1.74077481450329	[0.99530506]	CSM5FZ42_P_R_k105_12091_30
0.44065000296834983	2.2530652591892344	[0.75034727]	CSM5FZ42_P_R_k105_121_1
0.6796534123571519	3.1362618249833965	[0.08621772]	CSM5FZ42_P_R_k105_12206_1
0.003582093952390777	-0.12644479050236035	[0.98923806]	CSM5FZ42_P_R_k105_12358_20
0.13706770426752862	0.9259281256034526	[0.82317828]	CSM5FZ42_P_R_k105_12426_2
0.22159119086641046	1.3888740132424386	[0.69055547]	CSM5FZ42_P_R_k105_12824_2
-0.042104744980455286	0.7547348179204432	[0.95321712]	CSM5FZ42_P_R_k105_1288_2
0.06707024817608574	1.0577125407995984	[0.98162802]	CSM5FZ42_P_R_k105_1288_3
-0.02739003702935832	0.6029871333280454	[0.91709585]	CSM5FZ42_P_R_k105_1288_4
0.0857457765478013	1.6991420033470714	[0.7507115]	CSM5FZ42_P_R_k105_12906_13
0.17832083326066447	1.867488343918407	[0.90719988]	CSM5FZ42_P_R_k105_12906_17
0.3275351737540814	3.9769590436574473	[0.7047702]	CSM5FZ42_P_R_k105_12906_6
0.09968846787603794	0.8339435858985528	[0.87930238]	CSM5FZ42_P_R_k105_12939_2
0.4810295234902384	1.3221913903462421	[0.37947273]	CSM5FZ42_P_R_k105_12988_4
0.3156852223533969	3.1187187097074314	[0.67035339]	CSM5FZ42_P_R_k105_13061_2
-0.46220791619813717	-0.08014092570421313	[0.26986523]	CSM5FZ42_P_R_k105_13229_3
-0.1783552304601892	0.727382275745412	[0.67875789]	CSM5FZ42_P_R_k105_13266_7
0.4567168352107203	4.5473076957029654	[0.70381501]	CSM5FZ42_P_R_k105_13524_3
0.06870877590801455	1.2745679644900851	[0.97422346]	CSM5FZ42_P_R_k105_13577_2
0.16474811884238172	3.21782591666116	[0.72039672]	CSM5FZ42_P_R_k105_13645_2
-0.33618602418708177	0.27957320406913255	[0.51697053]	CSM5FZ42_P_R_k105_13754_9
0.2970169157921716	1.767530533130211	[0.71618182]	CSM5FZ42_P_R_k105_13995_6
0.02347445223828878	1.2510792835465219	[0.92986685]	CSM5FZ42_P_R_k105_14352_2
0.3758828411411471	0.40394225093319597	[0.50014348]	CSM5FZ42_P_R_k105_14404_2
1.0310991310614475	5.177316642774154	[0.00030345]	CSM5FZ42_P_R_k105_14441_2
0.009481356574037272	6.406853007629834e-16	[0.97232102]	CSM5FZ42_P_R_k105_14757_12
0.2912845461377828	3.103467585836045	[0.49820132]	CSM5FZ42_P_R_k105_14818_11
-0.12888927284636267	0.9810554415229523	[0.87885211]	CSM5FZ42_P_R_k105_14819_5
0.23153899774419187	2.673513068546767	[0.86536617]	CSM5FZ42_P_R_k105_14867_2
0.7995583055520834	4.545648398415209	[0.01405767]	CSM5FZ42_P_R_k105_14916_1
-0.2137513865088108	-0.7715071691148673	[0.81699637]	CSM5FZ42_P_R_k105_15103_1
0.24664750405260114	2.681801133000222	[0.71116714]	CSM5FZ42_P_R_k105_15293_2
0.519784876860816	4.5727597715108415	[0.3954358]	CSM5FZ42_P_R_k105_15293_3
0.21562497514422044	2.9210990264031227	[0.72086547]	CSM5FZ42_P_R_k105_15415_4
0.19611056981704478	2.9484962726407913	[0.70567029]	CSM5FZ42_P_R_k105_15415_6
-0.5774481415192441	-0.2254460893144432	[0.14900071]	CSM5FZ42_P_R_k105_15479_4
0.28108120348230015	2.0869344028855497	[0.66634078]	CSM5FZ42_P_R_k105_15548_2
0.4587326516669014	2.3804750445768	[0.64588589]	CSM5FZ42_P_R_k105_15606_3
0.6837159439932954	3.8665157035135347	[0.0782434]	CSM5FZ42_P_R_k105_15651_6
0.016372194464711148	3.4323731805573168	[0.96000805]	CSM5FZ42_P_R_k105_15779_3
0.17614989463061584	0.6028024502005938	[0.91008783]	CSM5FZ42_P_R_k105_1595_4
0.542747038748048	3.299767297685658	[0.12678202]	CSM5FZ42_P_R_k105_15964_6
0.2615332657656086	1.9965409263193674	[0.9582512]	CSM5FZ42_P_R_k105_15995_6
-0.3927862042972071	-0.4284469112716426	[0.4238077]	CSM5FZ42_P_R_k105_16277_1
-0.3495052593073155	-1.5101940534625233	[0.81199725]	CSM5FZ42_P_R_k105_16343_3
0.12780171590477948	2.147622946087399	[0.72045701]	CSM5FZ42_P_R_k105_16469_2
0.37387993982412204	1.566625960557749	[0.58709233]	CSM5FZ42_P_R_k105_16659_1
-0.6657921911093712	-1.0283021766201013	[0.1141028]	CSM5FZ42_P_R_k105_16661_2
0.28485977521176375	2.5352058946160647	[0.86823049]	CSM5FZ42_P_R_k105_16852_1
0.41639069420867747	2.574581098553503	[0.57958764]	CSM5FZ42_P_R_k105_16852_2
-0.1593669950625376	0.33202677058430674	[0.79426234]	CSM5FZ42_P_R_k105_16890_2
0.8762416981415019	4.379121841633051	[0.00608607]	CSM5FZ42_P_R_k105_17324_45
0.7551258376482107	4.9214199024162175	[0.03225847]	CSM5FZ42_P_R_k105_17390_7
0.6839477631985417	4.919252803161898	[0.08491193]	CSM5FZ42_P_R_k105_17390_8
0.511870335401021	4.776537817772297	[0.12103624]	CSM5FZ42_P_R_k105_17484_4
0.16577687537721233	2.6482367200032666	[0.97576153]	CSM5FZ42_P_R_k105_17818_6
0.6841673499817801	4.501950334696062	[0.04919964]	CSM5FZ42_P_R_k105_17944_10
0.4373464831122384	0.3941000740830789	[0.22385454]	CSM5FZ42_P_R_k105_17953_7
0.3032793693433404	2.3033138553001766	[0.50959475]	CSM5FZ42_P_R_k105_18348_4
-0.7128788117698344	-0.5707535431610204	[0.01792063]	CSM5FZ42_P_R_k105_18350_4
0.4630331809448783	0.8853223544461221	[0.56589688]	CSM5FZ42_P_R_k105_18364_2
0.11856205576655438	2.7057401109031796	[0.9850051]	CSM5FZ42_P_R_k105_18364_3
0.7259175822489409	4.179130750612842	[0.03450003]	CSM5FZ42_P_R_k105_18399_5
-0.29985845843484366	0.3022528723802395	[0.73393639]	CSM5FZ42_P_R_k105_18446_1
0.20090223853314887	0.055767376022840424	[0.58366236]	CSM5FZ42_P_R_k105_18467_5
0.22006555270767414	2.3304069814288204	[0.87066862]	CSM5FZ42_P_R_k105_18593_5
0.4300990826309421	1.6883033664616314	[0.28067943]	CSM5FZ42_P_R_k105_18686_5
-0.10217800296114353	1.5049768515192392	[0.79899577]	CSM5FZ42_P_R_k105_18792_6
0.355752973757115	3.1546859411547006	[0.3346988]	CSM5FZ42_P_R_k105_18794_2
0.5108326177453425	4.032176697036346	[0.27882563]	CSM5FZ42_P_R_k105_18799_2
0.2274278002240173	1.4961030875639418	[0.7760599]	CSM5FZ42_P_R_k105_18813_2
-0.2796112595552523	0.17875633725664278	[0.53034178]	CSM5FZ42_P_R_k105_18963_6
0.2368189768540465	2.272475347034829	[0.58956035]	CSM5FZ42_P_R_k105_19150_12
0.25099476195136117	2.756681926512356	[0.70541723]	CSM5FZ42_P_R_k105_19150_9
0.16641029865855572	3.0927022711114462	[0.6696304]	CSM5FZ42_P_R_k105_1928_11
-0.3068859172034542	1.1709591272577513	[0.36803287]	CSM5FZ42_P_R_k105_19494_4
-0.0631834829031199	0.8241828411827669	[0.97697461]	CSM5FZ42_P_R_k105_19521_2
-0.2100554338850962	0.3003777036942466	[0.48670039]	CSM5FZ42_P_R_k105_19521_3
0.3986148651475677	2.026916144408764	[0.40598768]	CSM5FZ42_P_R_k105_19546_2
-0.2963840048226691	0.02787399604121303	[0.44544246]	CSM5FZ42_P_R_k105_19570_1
-0.19133126030304692	1.97386510731228	[0.61840434]	CSM5FZ42_P_R_k105_19687_7
0.8972377576562992	4.941810901207837	[0.00480693]	CSM5FZ42_P_R_k105_19701_7
0.9027067354611048	5.728857269490866	[0.00541896]	CSM5FZ42_P_R_k105_19701_8
-0.5375095301057687	-0.4300591635818467	[0.15563676]	CSM5FZ42_P_R_k105_19712_4
0.10577780550380933	2.6323354363560014	[0.79277575]	CSM5FZ42_P_R_k105_19790_4
0.8312190881874995	3.537654144900199	[0.00866243]	CSM5FZ42_P_R_k105_19937_2
-0.0062546387640106185	1.7714988359438315	[0.98138334]	CSM5FZ42_P_R_k105_19955_3
0.7689048246468198	4.340760031699792	[0.02007612]	CSM5FZ42_P_R_k105_20007_2
0.4542445675471627	3.2031223098581405	[0.19627115]	CSM5FZ42_P_R_k105_20160_2
-0.06613830537156164	1.0232758961430917	[0.95934526]	CSM5FZ42_P_R_k105_20177_2
-0.25963348432142686	0.9473726834074981	[0.65800517]	CSM5FZ42_P_R_k105_20291_3
0.12690143096670678	2.993048776693208	[0.63695307]	CSM5FZ42_P_R_k105_20291_6
0.36852665287013214	1.4307066090109573	[0.35969636]	CSM5FZ42_P_R_k105_20404_2
0.06507098962253872	3.9766058335379872	[0.80897456]	CSM5FZ42_P_R_k105_20496_2
-0.42152010680233315	1.289169029380623	[0.58848868]	CSM5FZ42_P_R_k105_20539_2
0.15925301317427007	0.6182540262510795	[0.99637642]	CSM5FZ42_P_R_k105_20585_3
0.2543213769465229	1.3201769908781424	[0.83110909]	CSM5FZ42_P_R_k105_20585_6
0.04455370715197045	2.91993583976814	[0.95627903]	CSM5FZ42_P_R_k105_20896_2
0.05529094091191226	3.122805085428832	[0.95735151]	CSM5FZ42_P_R_k105_2094_5
0.06708172712151671	2.9657186726497993	[0.8020051]	CSM5FZ42_P_R_k105_21014_5
0.0870824526594422	1.2638521718124962	[0.80642582]	CSM5FZ42_P_R_k105_21029_8
0.6307065715502049	3.990135260872894	[0.06699335]	CSM5FZ42_P_R_k105_21029_9
-0.10835728185781386	0.8592555775174553	[0.67759963]	CSM5FZ42_P_R_k105_21088_7
-0.47605391220341836	0.6198378986183697	[0.14002931]	CSM5FZ42_P_R_k105_2123_2
0.15084242280409574	3.450381566577318	[0.86810885]	CSM5FZ42_P_R_k105_21283_3
-0.8322643013700605	-0.6535852081781451	[0.00555732]	CSM5FZ42_P_R_k105_21283_4
-0.05193084981546766	1.4094049590654119	[0.88907604]	CSM5FZ42_P_R_k105_21300_1
0.2611622551510926	3.411693754680214	[0.47378162]	CSM5FZ42_P_R_k105_21386_5
-0.5774685244611166	-1.3438170367712108	[0.12240367]	CSM5FZ42_P_R_k105_21536_5
0.6028084458876385	3.0620122683625963	[0.09075512]	CSM5FZ42_P_R_k105_21615_2
0.18975019390698136	2.597104356442308	[0.62909497]	CSM5FZ42_P_R_k105_21800_2
-0.14670755919816547	1.0293172456599677	[0.66863244]	CSM5FZ42_P_R_k105_21830_2
0.5727027873964999	4.5310433093857405	[0.17827602]	CSM5FZ42_P_R_k105_22039_3
0.759152305672563	4.831679166258799	[0.01651515]	CSM5FZ42_P_R_k105_22096_1
0.6783758160065376	4.467645812992717	[0.06942905]	CSM5FZ42_P_R_k105_22123_6
0.09698739111127494	-0.11877125948451028	[0.80685183]	CSM5FZ42_P_R_k105_22193_4
-0.020449814983126043	0.8579366707792088	[0.93825628]	CSM5FZ42_P_R_k105_22270_2
0.2442530457126035	2.062495187196551	[0.58906407]	CSM5FZ42_P_R_k105_22405_2
0.5866991690311913	1.6961624643220343	[0.18672023]	CSM5FZ42_P_R_k105_22493_14
-0.15393642908159663	0.754313105897843	[0.74581662]	CSM5FZ42_P_R_k105_22493_18
0.37063953701013447	1.007421558353182	[0.57951249]	CSM5FZ42_P_R_k105_22634_2
0.7531853126812128	4.443276150502805	[0.01191189]	CSM5FZ42_P_R_k105_22829_5
-0.3827010266172919	-1.8979914481245257	[0.53838941]	CSM5FZ42_P_R_k105_22829_6
-0.2948210060740194	1.9853276944565619	[0.34934261]	CSM5FZ42_P_R_k105_22881_2
0.3266117613337914	2.42590851473858	[0.69460759]	CSM5FZ42_P_R_k105_23195_2
0.65035981731672	3.3047756768891525	[0.09257527]	CSM5FZ42_P_R_k105_23389_2
0.4078719430879668	2.8712473108457695	[0.65310877]	CSM5FZ42_P_R_k105_2348_21
0.0806253989836116	1.6949016773533994	[0.83055429]	CSM5FZ42_P_R_k105_23563_2
-0.6548590887968794	-0.5396370304515408	[0.03810021]	CSM5FZ42_P_R_k105_23645_2
-0.4912899906688615	-0.02425306647517717	[0.10141926]	CSM5FZ42_P_R_k105_23648_4
-0.378869236019518	0.12400817057982333	[0.36647236]	CSM5FZ42_P_R_k105_23727_4
-0.19299189802441094	0.8585841002061795	[0.95110386]	CSM5FZ42_P_R_k105_24023_4
0.19982768834026543	1.706724160711072	[0.88152474]	CSM5FZ42_P_R_k105_24296_1
-0.9556293121003925	-1.808382525263347	[0.00119923]	CSM5FZ42_P_R_k105_24318_7
-0.01108746784730772	0.8991423733966248	[0.96333141]	CSM5FZ42_P_R_k105_24516_4
-0.012431079422561624	2.212323988180569	[0.96328138]	CSM5FZ42_P_R_k105_24590_21
0.46344612096296917	3.4769409074441477	[0.22497885]	CSM5FZ42_P_R_k105_24590_66
0.19120805781926298	3.0335973871536472	[0.66642852]	CSM5FZ42_P_R_k105_2528_4
0.3035818573998014	2.545072295144818	[0.98514411]	CSM5FZ42_P_R_k105_2806_2
0.40282496489996233	0.9888150897337371	[0.65604133]	CSM5FZ42_P_R_k105_281_10
0.7618659405513665	3.578591168077154	[0.02920509]	CSM5FZ42_P_R_k105_297_1
0.2318706332626713	3.2524644639661218	[0.72178036]	CSM5FZ42_P_R_k105_297_3
0.5638681230939986	4.52783835597969	[0.29034107]	CSM5FZ42_P_R_k105_3021_6
0.11696015230832164	2.1666511571234026	[0.80376788]	CSM5FZ42_P_R_k105_349_2
0.025809994112263788	1.4628689450388033	[0.9225962]	CSM5FZ42_P_R_k105_352_11
0.25019881010878325	3.00239830835965	[0.55713726]	CSM5FZ42_P_R_k105_3539_4
0.3693196303917607	1.5792614351997039	[0.71432042]	CSM5FZ42_P_R_k105_3622_2
0.5078097920741532	2.0104057220223566	[0.35409169]	CSM5FZ42_P_R_k105_369_1
0.6658585705819898	5.017216851006779	[0.03287957]	CSM5FZ42_P_R_k105_3889_3
-0.1865894273122079	-0.10391441473703847	[0.94180103]	CSM5FZ42_P_R_k105_452_2
0.07952192685366742	3.2087014023831975	[0.86240161]	CSM5FZ42_P_R_k105_463_1
-0.8582115259487806	-0.6752050611157665	[0.00354748]	CSM5FZ42_P_R_k105_4641_4
0.6560914808054977	3.579235577285444	[0.1103544]	CSM5FZ42_P_R_k105_4784_5
-0.7700951782956269	-0.9941818388821868	[0.01427692]	CSM5FZ42_P_R_k105_4786_4
0.20116005926433478	2.9254628988074085	[0.64839934]	CSM5FZ42_P_R_k105_4820_12
-0.3611441131974207	-1.2294724680723885	[0.65171082]	CSM5FZ42_P_R_k105_4991_3
-0.21063803467936387	0.8061780390600343	[0.56907667]	CSM5FZ42_P_R_k105_5092_12
0.46561992625718657	3.3911668975190614	[0.29437238]	CSM5FZ42_P_R_k105_526_3
-0.2710680515640093	0.6076047808004557	[0.84411413]	CSM5FZ42_P_R_k105_5297_2
-0.21995244601943184	1.0204307099646401	[0.79290528]	CSM5FZ42_P_R_k105_5407_2
0.06159913915319678	1.639001705384179	[0.81903679]	CSM5FZ42_P_R_k105_5465_1
0.7878110750776856	4.252061317838251	[0.01546954]	CSM5FZ42_P_R_k105_5487_2
0.031101118782828983	2.5485603672950607	[0.90757905]	CSM5FZ42_P_R_k105_5590_6
-0.3735268921730133	-0.025728617441716766	[0.27361812]	CSM5FZ42_P_R_k105_5592_2
-0.20945121849760057	0.9867065619488821	[0.87571492]	CSM5FZ42_P_R_k105_5787_15
-0.6583825929542737	0.625966751109224	[0.04838262]	CSM5FZ42_P_R_k105_6201_11
0.09748618561102484	1.1344915520551837	[0.81642305]	CSM5FZ42_P_R_k105_6243_7
0.7292033576276201	5.250135032089886	[0.0346267]	CSM5FZ42_P_R_k105_6259_2
-0.09738029998082269	0.0	[0.81041876]	CSM5FZ42_P_R_k105_6370_3
0.7545286232351391	4.754037502754243	[0.0407046]	CSM5FZ42_P_R_k105_6581_7
0.7314833252386352	2.9691009787964133	[0.04694369]	CSM5FZ42_P_R_k105_6604_34
0.4680491659955282	2.585460717836985	[0.33083114]	CSM5FZ42_P_R_k105_6647_2
0.6264415884920104	3.895149214656052	[0.05768492]	CSM5FZ42_P_R_k105_6710_17
0.22360772248358762	0.27648492519378454	[0.89159351]	CSM5FZ42_P_R_k105_6847_11
-0.23483803566075473	0.8977198740818072	[0.74114957]	CSM5FZ42_P_R_k105_6856_2
0.425016355612636	2.1740666742509	[0.27555188]	CSM5FZ42_P_R_k105_6949_2
0.4655600583844965	1.3841912484066434	[0.53050794]	CSM5FZ42_P_R_k105_7063_2
-0.03917900718360127	1.038727005141247	[0.89617827]	CSM5FZ42_P_R_k105_7106_6
0.2664881860829661	0.13436085502068856	[0.66062521]	CSM5FZ42_P_R_k105_7108_8
0.024350149497109726	0.8634026816915077	[0.92890347]	CSM5FZ42_P_R_k105_7372_2
0.23840553064872105	2.2684104444146254	[0.75314812]	CSM5FZ42_P_R_k105_7489_1
-0.006369969572084224	2.5069411943700066	[0.98122803]	CSM5FZ42_P_R_k105_7601_1
0.386752481070739	3.3433480816227754	[0.5667972]	CSM5FZ42_P_R_k105_7908_6
0.32509783330402753	0.9858897300514037	[0.6023871]	CSM5FZ42_P_R_k105_8011_4
0.10435647309399122	3.309973399884889	[0.80082132]	CSM5FZ42_P_R_k105_8123_2
0.45533694742896963	3.538971403410266	[0.2454176]	CSM5FZ42_P_R_k105_8166_6
0.6554267815507347	3.254967620399079	[0.11736843]	CSM5FZ42_P_R_k105_8208_2
0.2494156591027628	1.9917200137731046	[0.81362853]	CSM5FZ42_P_R_k105_8223_1
0.4208437351675542	2.350038192429975	[0.50970235]	CSM5FZ42_P_R_k105_846_3
0.4788506561060634	4.145514947582779	[0.41288949]	CSM5FZ42_P_R_k105_8504_2
0.7462279619806963	5.693732625461674	[0.03960743]	CSM5FZ42_P_R_k105_8563_2
-0.47307375047674416	0.1127912478083038	[0.17602918]	CSM5FZ42_P_R_k105_859_3
0.22806689093353538	2.954723826510508	[0.80213187]	CSM5FZ42_P_R_k105_8759_6
0.02374263918300195	1.6555799036642158	[0.96676255]	CSM5FZ42_P_R_k105_8906_2
0.4375653340862575	3.415424584950891	[0.24607976]	CSM5FZ42_P_R_k105_8992_2
0.45933591678098523	3.911835233805253	[0.11678803]	CSM5FZ42_P_R_k105_8992_3
-0.3790241079736019	0.045998026204071	[0.60960964]	CSM5FZ42_P_R_k105_9051_2
0.14020768216673374	0.4792581140049617	[0.81271637]	CSM5FZ42_P_R_k105_9072_4
0.6076467312841637	4.659221963418974	[0.16670372]	CSM5FZ42_P_R_k105_9111_7
-0.09738029998082268	0.0	[0.81041876]	CSM5FZ42_P_R_k105_9142_1
-0.2141863142628479	0.45527473026607895	[0.84758151]	CSM5FZ42_P_R_k105_9190_4
-0.6745589518951378	-0.4151466407544609	[0.0776891]	CSM5FZ42_P_R_k105_9191_1
0.6500644547276347	3.3796087858899226	[0.10823251]	CSM5FZ42_P_R_k105_9250_2
0.08992901394158502	2.2779657097553025	[0.84243727]	CSM5FZ42_P_R_k105_9256_11
0.5020808354639823	3.445928797915663	[0.44303762]	CSM5FZ42_P_R_k105_9374_5
0.012584764735190159	0.36759476092847354	[0.98701584]	CSM5FZ42_P_R_k105_9429_2
-0.3889430711164542	1.1022594974322348	[0.24351586]	CSM5FZ42_P_R_k105_9456_4
-0.09738029998082269	0.0	[0.81041876]	CSM5FZ42_P_R_k105_9496_19
0.3643212412845706	1.1477278232437274	[0.32381797]	CSM5FZ42_P_R_k105_9496_5
0.40687220085637305	2.280470746992357	[0.47957375]	CSM5FZ42_P_R_k105_9636_29
0.5219307190715161	2.454845255363993	[0.17771323]	CSM5FZ42_P_R_k105_9833_17
-0.08553474337790685	0.7201919989998059	[0.99502806]	CSM5FZ42_P_R_k105_9884_1
-0.3038382296584329	1.3457011086856414	[0.50772459]	CSM5FZ42_P_R_k105_9988_12
-0.1714510550518053	0.9715010395467439	[0.81893232]	CSM5FZ44_P_R_k105_10715_42
-0.11836836248419778	0.7936057676547759	[0.76870383]	CSM5FZ44_P_R_k105_1354_1
0.10267000231727996	1.0630466725286336	[0.96446085]	CSM5FZ44_P_R_k105_13821_1
0.7657024382599497	3.8247256788477046	[0.02200927]	CSM5FZ44_P_R_k105_1544_2
-0.5737360346991912	-0.34364717651904336	[0.04436882]	CSM5FZ44_P_R_k105_1850_2
-0.4845662041828894	-0.3631791345565859	[0.24140272]	CSM5FZ44_P_R_k105_3595_2
-0.10096718297974672	0.979887948947633	[0.80866481]	CSM5FZ44_P_R_k105_389_3
-0.08815352238137858	1.3628294862388528	[0.95466605]	CSM5FZ44_P_R_k105_5710_1
0.019823592699632173	-0.32788758105918975	[0.94155803]	CSM5FZ44_P_R_k105_5869_1
-0.09178530906019693	0.5157579272900982	[0.85983296]	CSM5FZ44_P_R_k105_755_27
0.4661576942258326	3.369927092864229	[0.44058611]	CSM5FZ44_P_R_k105_8990_2
-0.32057420313581736	0.37993017846435867	[0.3611942]	CSM5FZ44_P_R_k105_9647_6
-0.08103430308988545	0.7924111596798282	[0.76037281]	CSM5FZ44_P_R_k105_9706_30
0.49718855485280355	1.8122458229143812	[0.47741528]	CSM5FZ44_P_R_k105_9738_2
0.8150237013275144	3.8036699716415328	[0.0112951]	CSM5FZ44_P_R_k105_9910_1
-0.27001420328060133	0.746070903602291	[0.60576722]	CSM5FZ46_P_R_k105_2288_17
0.13750942411784908	0.7256475915380669	[0.75802107]	CSM5FZ46_P_R_k105_9229_3
-0.0719376780860051	0.842148301975066	[0.90260194]	CSM5FZ4A_P_R_k105_10167_14
-0.5720198531731228	-1.121581880582658	[0.13632954]	CSM5FZ4A_P_R_k105_10501_1
0.11168351221260786	3.5764557015635527	[0.77172816]	CSM5FZ4A_P_R_k105_10961_12
-0.1837294865926277	-2.9670249242340443	[0.68645521]	CSM5FZ4A_P_R_k105_11074_2
0.3469697005629494	0.05896003878506153	[0.5297611]	CSM5FZ4A_P_R_k105_11658_3
-0.49531450479379235	0.7846314851067774	[0.1483612]	CSM5FZ4A_P_R_k105_11850_1
-0.46038926438436917	-0.050807746027412726	[0.12248707]	CSM5FZ4A_P_R_k105_11926_1
-0.11441803811444472	-0.49846330788086024	[0.76605148]	CSM5FZ4A_P_R_k105_12201_6
-0.27322450431413003	-0.13100549508985476	[0.54730344]	CSM5FZ4A_P_R_k105_12255_3
0.4909621571296244	1.0166575928691548	[0.36603824]	CSM5FZ4A_P_R_k105_13005_2
-0.47533303681997024	0.5092748389332852	[0.16997098]	CSM5FZ4A_P_R_k105_13051_1
-0.11669681399563406	-1.6843032930065645	[0.9904616]	CSM5FZ4A_P_R_k105_1357_117
-0.3243671488085122	-0.07574378660166099	[0.53753598]	CSM5FZ4A_P_R_k105_13591_2
0.29543456122271444	2.678374771999995	[0.69546115]	CSM5FZ4A_P_R_k105_13647_33
-0.2894257013573375	0.7730056960771162	[0.34683584]	CSM5FZ4A_P_R_k105_13769_2
-0.1573640194325243	0.28336941177855424	[0.62195861]	CSM5FZ4A_P_R_k105_13858_1
-0.10469653042920193	0.28253450607421615	[0.86664686]	CSM5FZ4A_P_R_k105_13858_4
-0.07122901685542495	6.406853007629834e-16	[0.90825167]	CSM5FZ4A_P_R_k105_1412_13
-0.3038769189064883	-2.7348499000098077	[0.5773427]	CSM5FZ4A_P_R_k105_1412_14
-0.5380116245516355	-1.3188983591665218	[0.15396562]	CSM5FZ4A_P_R_k105_14301_2
-0.5472119726834489	0.03323016204066416	[0.09437645]	CSM5FZ4A_P_R_k105_14716_4
0.21037399544183558	1.9583529393947907	[0.72194659]	CSM5FZ4A_P_R_k105_15039_2
-0.10151426497221375	6.312458248337101	[0.93857903]	CSM5FZ4A_P_R_k105_15855_57
-0.3186351329518326	-0.9528456490253887	[0.47569914]	CSM5FZ4A_P_R_k105_15858_24
0.2215628874578642	0.3022006575657011	[0.95684189]	CSM5FZ4A_P_R_k105_1641_1
-0.06621039626986211	-0.6297686208144043	[0.98583189]	CSM5FZ4A_P_R_k105_16576_27
0.26949217332228637	-1.6017132519074588e-16	[0.54153266]	CSM5FZ4A_P_R_k105_17393_3
0.2748323304772587	0.0	[0.54250598]	CSM5FZ4A_P_R_k105_17393_4
-0.4234058606961333	-0.6034114852759555	[0.4048692]	CSM5FZ4A_P_R_k105_1806_19
-0.4030269541615458	-2.414074911270317	[0.90008463]	CSM5FZ4A_P_R_k105_1806_37
-0.5366026119096433	-1.8062757910622698	[0.17649501]	CSM5FZ4A_P_R_k105_1806_74
-0.06368647089781766	0.9184020344137315	[0.86520391]	CSM5FZ4A_P_R_k105_18487_2
0.03707031330150913	2.458694997626135	[0.9815512]	CSM5FZ4A_P_R_k105_18525_1
-0.13225556700390675	0.9677546207079304	[0.89603957]	CSM5FZ4A_P_R_k105_18687_4
-0.0555221865166789	-0.36440171930324256	[0.93827668]	CSM5FZ4A_P_R_k105_18778_14
-0.5554261548727282	-1.0687112007291681	[0.28325542]	CSM5FZ4A_P_R_k105_18885_1
-0.16736044131665576	1.1496753812222016	[0.63291416]	CSM5FZ4A_P_R_k105_18939_2
0.3456457276016617	2.2762748910327524	[0.82205769]	CSM5FZ4A_P_R_k105_1935_3
-0.6961437505848344	-0.9116461360685653	[0.03067367]	CSM5FZ4A_P_R_k105_19658_1
-0.11352905878827373	1.1037560490873908	[0.8523099]	CSM5FZ4A_P_R_k105_19969_12
0.48183058324377215	1.625619344997172	[0.24475582]	CSM5FZ4A_P_R_k105_20208_18
-0.10838917627182502	-0.7754213957275177	[0.88594012]	CSM5FZ4A_P_R_k105_20257_11
-0.15580447213060475	0.8344627322006529	[0.81828583]	CSM5FZ4A_P_R_k105_20612_1
-0.24737602665330244	0.6141645353667536	[0.50768912]	CSM5FZ4A_P_R_k105_20666_52
-0.2685363154012093	0.7926723148761657	[0.657082]	CSM5FZ4A_P_R_k105_20909_1
-0.33941678245047896	-0.751942030963349	[0.40225625]	CSM5FZ4A_P_R_k105_21026_2
-0.33262336065835746	-0.04182017569462706	[0.72051272]	CSM5FZ4A_P_R_k105_22366_1
-0.6339230064351994	0.004498301004541319	[0.14691341]	CSM5FZ4A_P_R_k105_23237_1
-0.3734677843193632	-1.0913105839954673	[0.50335678]	CSM5FZ4A_P_R_k105_23551_4
-0.12633460171011998	2.1205467493064796	[0.7200472]	CSM5FZ4A_P_R_k105_23900_3
-0.22280865711455977	0.8136489481873395	[0.45900705]	CSM5FZ4A_P_R_k105_24369_1
0.18135986005525603	0.4129994020399065	[0.95549586]	CSM5FZ4A_P_R_k105_24651_2
0.2180501495385001	0.07089150083093372	[0.7974801]	CSM5FZ4A_P_R_k105_25455_2
0.15689700410768673	3.4411142692352543	[0.627961]	CSM5FZ4A_P_R_k105_2550_14
-0.04425049418505584	2.7690359107386513	[0.96827719]	CSM5FZ4A_P_R_k105_2550_5
0.017872125604657563	1.125677023986149	[0.94584755]	CSM5FZ4A_P_R_k105_25684_5
0.08616543269933809	4.318040963869935	[0.76433343]	CSM5FZ4A_P_R_k105_2599_5
-0.17276738042544115	-1.3809878842556123	[0.52773727]	CSM5FZ4A_P_R_k105_26129_32
-0.2650713060557027	-4.057228752766806	[0.83263725]	CSM5FZ4A_P_R_k105_26426_2
-0.19170199779093675	0.42306304215471746	[0.7910144]	CSM5FZ4A_P_R_k105_26458_36
-0.581727185844869	0.4367421202197448	[0.24364104]	CSM5FZ4A_P_R_k105_26466_4
-0.00782947145057091	0.6241475769157985	[0.97755424]	CSM5FZ4A_P_R_k105_28306_1
-0.08824460636724833	0.06390630483336188	[0.98437559]	CSM5FZ4A_P_R_k105_3123_2
-0.31309297987528123	0.7732794834371557	[0.34390555]	CSM5FZ4A_P_R_k105_3158_3
-0.27454725627360693	0.47726766152895506	[0.6762372]	CSM5FZ4A_P_R_k105_3256_2
0.2708470840197311	4.398888687641932	[0.70361657]	CSM5FZ4A_P_R_k105_3430_7
0.27931258991028424	1.5660260617012376	[0.6538015]	CSM5FZ4A_P_R_k105_344_11
0.14222578556236584	-0.15533986504769542	[0.68835575]	CSM5FZ4A_P_R_k105_3471_37
0.13673968110419282	-0.16993270938595476	[0.70446327]	CSM5FZ4A_P_R_k105_3471_38
-0.49872916662445604	0.19859939029993565	[0.135174]	CSM5FZ4A_P_R_k105_3635_1
0.34002681523496714	3.690385687716454	[0.61077972]	CSM5FZ4A_P_R_k105_3684_1
-0.3964041706293413	-0.04182017569462673	[0.66219576]	CSM5FZ4A_P_R_k105_3703_2
-0.11395311416272397	-1.0008252817185306	[0.95233117]	CSM5FZ4A_P_R_k105_3751_19
-0.5189314867263287	-0.1442598645835571	[0.12603062]	CSM5FZ4A_P_R_k105_4029_2
-0.3983158983316297	0.38153773524632245	[0.59166221]	CSM5FZ4A_P_R_k105_4198_56
-0.4296212052478077	-0.041820175694626566	[0.43393541]	CSM5FZ4A_P_R_k105_4282_1
0.12154895026083264	0.5842654299879969	[0.89517555]	CSM5FZ4A_P_R_k105_4422_27
0.09891560865907567	2.57518527462874	[0.88936297]	CSM5FZ4A_P_R_k105_4840_98
-0.721376876462224	-7.662231301624453	[0.05523478]	CSM5FZ4A_P_R_k105_4919_2
0.08061028421405848	0.6343459343519962	[0.87187554]	CSM5FZ4A_P_R_k105_5022_12
-0.559424842812696	-3.649877738989192	[0.23626407]	CSM5FZ4A_P_R_k105_5082_7
-0.08076518926997886	-0.26378509943877576	[0.92502798]	CSM5FZ4A_P_R_k105_554_5
-0.4536982719450677	-4.038743281991482	[0.51524333]	CSM5FZ4A_P_R_k105_605_2
-0.007381366698087848	0.8293876717703402	[0.98217722]	CSM5FZ4A_P_R_k105_6143_16
0.16242952532264218	1.946635380457045	[0.78409432]	CSM5FZ4A_P_R_k105_6174_16
0.21850066618626507	3.1416286732114638	[0.93769338]	CSM5FZ4A_P_R_k105_6174_42
0.2118978324935667	0.5009933168921481	[0.43304047]	CSM5FZ4A_P_R_k105_6365_8
-0.005310844574580186	0.3596218205083263	[0.98455725]	CSM5FZ4A_P_R_k105_6365_9
-0.35879668321543157	1.161144041186969	[0.23709425]	CSM5FZ4A_P_R_k105_6583_1
0.18015977397757088	-0.028205631272398658	[0.76648957]	CSM5FZ4A_P_R_k105_6801_2
0.06981960248256291	1.4451700244482817	[0.78505187]	CSM5FZ4A_P_R_k105_708_2
0.22877268490526848	4.272170262790387	[0.45099995]	CSM5FZ4A_P_R_k105_7510_186
0.03886887249177965	2.4447294459978774	[0.88669205]	CSM5FZ4A_P_R_k105_7625_2
0.1509207757803834	0.2895065122143192	[0.63038794]	CSM5FZ4A_P_R_k105_7642_1
-0.03258868205590526	1.6179168436761968	[0.93585041]	CSM5FZ4A_P_R_k105_7785_6
-0.008585529797769616	3.203426503814917e-16	[0.97445732]	CSM5FZ4A_P_R_k105_8171_4
0.032053214312537555	1.0609555004246212	[0.90295515]	CSM5FZ4A_P_R_k105_8253_10
0.28894455274364683	2.713676349694765	[0.70470929]	CSM5FZ4A_P_R_k105_8369_3
0.18982748578514555	0.3878078033357789	[0.60188884]	CSM5FZ4A_P_R_k105_8726_3
0.1818144213320545	2.7029195054934454	[0.57323918]	CSM5FZ4A_P_R_k105_9447_9
-0.3187775540483627	0.3748223866526099	[0.49911908]	CSM5FZ4A_P_R_k105_9663_13
-0.09923935301518262	0.37121867234897715	[0.81063474]	CSM5FZ4C_P_R_k105_10508_2
-0.06234753823984895	-0.0418201756946269	[0.93691378]	CSM5FZ4C_P_R_k105_10554_1
0.03002356114069857	-0.42462392792748865	[0.91219459]	CSM5FZ4C_P_R_k105_1057_2
-0.14122383285762596	-0.41590751667656806	[0.97024569]	CSM5FZ4C_P_R_k105_1057_3
0.4222273530060153	3.464960649226801	[0.18007571]	CSM5FZ4C_P_R_k105_10979_28
0.25792682005901957	1.421996548420788	[0.62081477]	CSM5FZ4C_P_R_k105_10981_2
0.2542994676582213	1.1455512016534974	[0.61539839]	CSM5FZ4C_P_R_k105_10981_3
0.306942518481968	0.02106161552782957	[0.50120636]	CSM5FZ4C_P_R_k105_10981_4
0.36189940547110383	0.6753028473843639	[0.50686829]	CSM5FZ4C_P_R_k105_10991_1
-0.009693397326811947	-1.604632203670285	[0.97166794]	CSM5FZ4C_P_R_k105_11225_1
-0.24497741066244894	-0.5752650368681479	[0.90072369]	CSM5FZ4C_P_R_k105_11817_3
-0.8681160975114243	-0.10820407378830496	[0.0088278]	CSM5FZ4C_P_R_k105_12374_1
-0.5074208382157889	-1.2084262983408305	[0.224691]	CSM5FZ4C_P_R_k105_12537_4
-0.6991747477233996	-0.4933455665554574	[0.05650008]	CSM5FZ4C_P_R_k105_12754_4
-0.09856741677440124	0.36712685327093575	[0.76850643]	CSM5FZ4C_P_R_k105_12829_2
-0.3895319251280265	-0.4274545645674652	[0.57539889]	CSM5FZ4C_P_R_k105_128_14
-0.303662012794705	0.300762193627783	[0.50826463]	CSM5FZ4C_P_R_k105_13345_14
-0.00029275030835453655	-1.9401365286338856	[0.99914401]	CSM5FZ4C_P_R_k105_13415_6
-0.026674591067401467	-1.3124734334176447	[0.9221782]	CSM5FZ4C_P_R_k105_13908_3
-0.33709570601292305	-0.7408276923300905	[0.77481828]	CSM5FZ4C_P_R_k105_13937_1
-0.02151702122179712	-1.6045703825934032	[0.93718634]	CSM5FZ4C_P_R_k105_13998_2
-0.4272424223777623	-2.521850037372449	[0.56934052]	CSM5FZ4C_P_R_k105_14496_5
-0.04562056219111934	-1.444950061851703	[0.92340782]	CSM5FZ4C_P_R_k105_14496_6
0.007207051237622394	-0.17614310409548964	[0.97886854]	CSM5FZ4C_P_R_k105_14498_6
-0.26542972666034775	-1.2025064064386726	[0.82389818]	CSM5FZ4C_P_R_k105_14801_5
-0.24495723060401708	1.2125857780539282	[0.90403373]	CSM5FZ4C_P_R_k105_14834_3
0.01234516862128225	1.618954922548463	[0.96512093]	CSM5FZ4C_P_R_k105_14886_2
-0.21336495837273334	-0.29898265486218106	[0.94881906]	CSM5FZ4C_P_R_k105_14968_2
-0.38055171242899694	-0.47645982985284563	[0.7320014]	CSM5FZ4C_P_R_k105_15063_5
0.0017483785055690483	-0.4942480587579291	[0.9948818]	CSM5FZ4C_P_R_k105_15455_2
-0.13767540324975006	-0.22076486539820406	[0.95660968]	CSM5FZ4C_P_R_k105_15621_1
-0.23529530377470645	1.3601239349040029	[0.79727035]	CSM5FZ4C_P_R_k105_15947_7
-0.14557173193826167	1.5358350736753377	[0.92244794]	CSM5FZ4C_P_R_k105_15947_9
-0.09738029998082266	-1.6017132519074588e-16	[0.81041876]	CSM5FZ4C_P_R_k105_1664_1
-0.28235107308340984	0.8975845175143351	[0.42639705]	CSM5FZ4C_P_R_k105_16917_9
-0.03757636933694659	0.35777143936636707	[0.89221649]	CSM5FZ4C_P_R_k105_18025_29
-0.2724748665749112	-0.46918975935306406	[0.56846534]	CSM5FZ4C_P_R_k105_18169_1
-0.12267577293672093	-0.23675525891639432	[0.92402714]	CSM5FZ4C_P_R_k105_18378_3
-0.0933935466485065	-0.13807298821295633	[0.94658064]	CSM5FZ4C_P_R_k105_18548_3
-0.36915282148087536	-2.785897069034652	[0.76248608]	CSM5FZ4C_P_R_k105_18830_4
0.3065520022660714	0.772816280430658	[0.35086348]	CSM5FZ4C_P_R_k105_18958_50
0.05797644151483052	0.3658395920002444	[0.92989412]	CSM5FZ4C_P_R_k105_18958_51
0.35838249671067984	1.7128700871096305	[0.27124286]	CSM5FZ4C_P_R_k105_18958_61
-0.17448014814522636	-0.17171715724665446	[0.98659979]	CSM5FZ4C_P_R_k105_19053_3
-0.027451617543911525	-1.2002980115485096	[0.91991629]	CSM5FZ4C_P_R_k105_19168_7
-0.011145910766141184	-1.6782483324658086	[0.96742765]	CSM5FZ4C_P_R_k105_19716_1
-0.3909469366163914	-0.3547873567351202	[0.5618418]	CSM5FZ4C_P_R_k105_1975_2
-0.46210196727147473	-0.19130220195223072	[0.31197285]	CSM5FZ4C_P_R_k105_19814_2
-0.04405452763330722	-1.9987857698540572	[0.87193265]	CSM5FZ4C_P_R_k105_19957_4
0.04751482011594108	0.0605935461710587	[0.97888008]	CSM5FZ4C_P_R_k105_20086_11
0.07306419734719279	0.05322011774894172	[0.89703338]	CSM5FZ4C_P_R_k105_20086_12
0.0408341535289125	0.035561499657041334	[0.96481699]	CSM5FZ4C_P_R_k105_20086_14
-0.14881495032989553	-0.1717202073558982	[0.94024859]	CSM5FZ4C_P_R_k105_20116_3
-0.1115728161712753	-0.16232326196507266	[0.91720153]	CSM5FZ4C_P_R_k105_20125_3
-0.1816543196606431	-0.18350972852243758	[0.7417416]	CSM5FZ4C_P_R_k105_20182_2
-0.016977036090480308	-0.6849876694180067	[0.95037901]	CSM5FZ4C_P_R_k105_21057_1
-0.01711775486835333	-1.4449777990621593	[0.94999367]	CSM5FZ4C_P_R_k105_21357_1
-0.03323168002893358	-1.486573075015226	[0.90316486]	CSM5FZ4C_P_R_k105_2138_2
0.010602994092414287	2.436521696006515	[0.96872162]	CSM5FZ4C_P_R_k105_21593_3
-0.4238324717685051	-0.2720634654759124	[0.43948771]	CSM5FZ4C_P_R_k105_21880_2
0.0014269614224184219	-0.8212609436946887	[0.99582445]	CSM5FZ4C_P_R_k105_2465_5
-0.45829648069870904	0.1109182037039233	[0.32240846]	CSM5FZ4C_P_R_k105_2474_2
0.15794921941822226	0.3178058487031821	[0.89629896]	CSM5FZ4C_P_R_k105_2507_17
-0.2949990115701804	1.1786426533382177	[0.60751339]	CSM5FZ4C_P_R_k105_2609_3
0.2908907464779916	2.686385920258041	[0.65918445]	CSM5FZ4C_P_R_k105_2662_8
-0.23595083299974465	-1.1799889753424	[0.82065819]	CSM5FZ4C_P_R_k105_2970_2
-0.18294213534738343	1.4375316250445642	[0.67022293]	CSM5FZ4C_P_R_k105_3067_7
0.011989215790993874	-1.358012120869791	[0.96493317]	CSM5FZ4C_P_R_k105_3111_2
0.09042753230049992	-0.04182017569462739	[0.84967246]	CSM5FZ4C_P_R_k105_3275_1
-0.04896643442258824	-1.0706270344903446	[0.85667989]	CSM5FZ4C_P_R_k105_336_2
-0.38476098067843756	-2.5586579689876223	[0.72771005]	CSM5FZ4C_P_R_k105_3588_4
-0.6331714485182344	-0.9340540140803308	[0.04225027]	CSM5FZ4C_P_R_k105_366_11
-0.06296713600508685	-0.10361977171688891	[0.9402883]	CSM5FZ4C_P_R_k105_3805_2
-0.417262165568565	-2.1572385518880064	[0.84994947]	CSM5FZ4C_P_R_k105_3954_1
-0.32933662995434554	-1.4727031556182093	[0.56017097]	CSM5FZ4C_P_R_k105_4899_3
0.05690723546498621	-0.5344785185928433	[0.83434464]	CSM5FZ4C_P_R_k105_4923_1
-0.44445688567200703	-0.24318709989956658	[0.37178702]	CSM5FZ4C_P_R_k105_5155_2
-0.0310982579421669	-1.8790127480974204	[0.90935481]	CSM5FZ4C_P_R_k105_515_4
-0.28137789352758485	-0.04182017569462739	[0.75552648]	CSM5FZ4C_P_R_k105_5399_3
-0.30722040684150115	0.540723534030954	[0.44443447]	CSM5FZ4C_P_R_k105_5534_1
0.42533051296085733	1.2069645763940495	[0.27634843]	CSM5FZ4C_P_R_k105_5957_47
0.18959996719726127	0.6425833167514368	[0.5189254]	CSM5FZ4C_P_R_k105_6189_4
-0.26707531708722093	-1.7096007128730297	[0.81842011]	CSM5FZ4C_P_R_k105_6336_2
0.020077320112617626	-0.04182017569462739	[0.94139968]	CSM5FZ4C_P_R_k105_6539_2
-0.39499765065534254	-3.099619669688295	[0.41975507]	CSM5FZ4C_P_R_k105_7029_3
-0.04966804705716999	-1.5269916185075676	[0.87879768]	CSM5FZ4C_P_R_k105_7151_3
-0.37581691978656695	-0.7156651055907322	[0.53683239]	CSM5FZ4C_P_R_k105_7215_10
-0.6879946374087476	-1.4590140742255682	[0.03409623]	CSM5FZ4C_P_R_k105_7215_8
-0.33567025401332323	-0.3357247061022469	[0.83343942]	CSM5FZ4C_P_R_k105_7397_3
-0.19197146035689794	-2.4161649398958702	[0.66848913]	CSM5FZ4C_P_R_k105_7434_1
-0.33246922998092443	-2.3975476662129434	[0.57967191]	CSM5FZ4C_P_R_k105_7472_2
-0.3496939069352365	-1.8969605992852085	[0.51997844]	CSM5FZ4C_P_R_k105_7472_3
-0.0050087852401350325	-1.0603662459804766	[0.98535134]	CSM5FZ4C_P_R_k105_7725_3
0.03460198097903611	-1.2281242890727975	[0.89330927]	CSM5FZ4C_P_R_k105_777_19
-0.5414438080356195	-2.1865932467813045	[0.31240414]	CSM5FZ4C_P_R_k105_8269_1
-0.3506790972329496	-1.927690852660707	[0.51640924]	CSM5FZ4C_P_R_k105_9013_5
-0.36384716946172857	-1.2571881649067076	[0.47614615]	CSM5FZ4C_P_R_k105_9013_7
-0.20180508171743225	-0.3206082188196493	[0.69755265]	CSM5FZ4C_P_R_k105_9111_2
-0.46696873619964885	-2.742843228333751	[0.67311356]	CSM5FZ4C_P_R_k105_9144_6
-0.4310396840798615	-0.7891781627079434	[0.26724114]	CSM5FZ4C_P_R_k105_9157_2
0.16023676273974144	0.559739846958363	[0.81619879]	CSM5FZ4C_P_R_k105_9356_1
0.3364957474330196	1.083600232810584	[0.52705263]	CSM5FZ4C_P_R_k105_9601_6
0.28071714073831366	2.4695071884276905	[0.47767701]	CSM5FZ4E_P_R_k105_10009_9
0.014255098650769925	2.0795561959445767	[0.95453704]	CSM5FZ4E_P_R_k105_10265_2
-0.22618260157215453	-1.6556316842002003	[0.80820076]	CSM5FZ4E_P_R_k105_10317_15
-0.5370861204785812	-0.9812463816020243	[0.33471818]	CSM5FZ4E_P_R_k105_10317_32
-0.771592587308159	-0.41057336430532315	[0.01296938]	CSM5FZ4E_P_R_k105_10352_5
0.12777997340571257	2.571601955531608	[0.83561013]	CSM5FZ4E_P_R_k105_10420_2
-0.16598734406422863	-0.30447747031529426	[0.71303338]	CSM5FZ4E_P_R_k105_10441_5
0.011148349174387943	1.6706288576065005	[0.96663295]	CSM5FZ4E_P_R_k105_1046_12
0.05781172954454495	4.058714112217124	[0.94711152]	CSM5FZ4E_P_R_k105_1046_18
0.02535338225157927	4.305721417143404	[0.92439285]	CSM5FZ4E_P_R_k105_1046_7
-0.08153633595859407	1.481321666311755	[0.86562847]	CSM5FZ4E_P_R_k105_10564_1
-0.3783359295847429	-0.6638492504337732	[0.43058051]	CSM5FZ4E_P_R_k105_10598_4
-0.4413676706300371	0.7790492596185202	[0.23195956]	CSM5FZ4E_P_R_k105_10796_10
-0.045164923034007584	3.096696118937427	[0.86239069]	CSM5FZ4E_P_R_k105_10970_10
-0.09353893883989921	3.4554893378678826	[0.71735972]	CSM5FZ4E_P_R_k105_10970_12
0.14143654074283124	0.8439790978448258	[0.79925511]	CSM5FZ4E_P_R_k105_10988_2
-0.1081094034430685	0.1472267265534815	[0.68060879]	CSM5FZ4E_P_R_k105_1112_10
0.04899826558782712	1.379164786908712	[0.84604336]	CSM5FZ4E_P_R_k105_11505_5
-0.17688501630946346	2.762236996185156	[0.61536807]	CSM5FZ4E_P_R_k105_11507_11
-0.3224070031425182	1.0262971976658204	[0.33471487]	CSM5FZ4E_P_R_k105_11515_44
0.11223932819395568	-1.6017132519074588e-16	[0.77737397]	CSM5FZ4E_P_R_k105_11515_74
0.07875507106802211	0.021061615527829255	[0.90368273]	CSM5FZ4E_P_R_k105_1160_12
0.13689576771996273	1.0201218928712854	[0.84539227]	CSM5FZ4E_P_R_k105_1160_9
-0.45906644516409	-0.17996483068680802	[0.72141133]	CSM5FZ4E_P_R_k105_11740_7
0.12937736449295575	0.6797091479217597	[0.7263044]	CSM5FZ4E_P_R_k105_12028_3
-0.08867667090767521	3.2405681552806036	[0.73217579]	CSM5FZ4E_P_R_k105_12093_20
-0.17893858701916798	0.017532982632793515	[0.87883748]	CSM5FZ4E_P_R_k105_12160_4
0.13302255749892739	0.8729571451367084	[0.61580986]	CSM5FZ4E_P_R_k105_12308_2
-0.08577582434441783	0.39427272070540487	[0.97979758]	CSM5FZ4E_P_R_k105_12308_7
-0.25615456917100476	-0.8778997535415788	[0.5527427]	CSM5FZ4E_P_R_k105_12534_78
-0.5150929126688031	2.2752792579246743	[0.30574356]	CSM5FZ4E_P_R_k105_12579_4
0.22396976499697266	2.984055710554726	[0.45655518]	CSM5FZ4E_P_R_k105_12879_4
-0.5849144206819707	-0.46354709522352117	[0.08130684]	CSM5FZ4E_P_R_k105_12928_2
-0.04188398116160643	0.8000587724003481	[0.87499815]	CSM5FZ4E_P_R_k105_12935_3
-0.2913812848203573	0.26558493934704547	[0.39069828]	CSM5FZ4E_P_R_k105_13131_5
0.09937072288372924	0.6058061816445673	[0.80546161]	CSM5FZ4E_P_R_k105_13148_3
-0.0745696203700699	3.438392736904609	[0.77262831]	CSM5FZ4E_P_R_k105_13191_10
-0.6600225518486558	-0.26084933228752005	[0.09487029]	CSM5FZ4E_P_R_k105_13252_3
-0.46834146916765723	-0.6399766404611318	[0.28788957]	CSM5FZ4E_P_R_k105_13297_2
-0.10556042024552574	-0.04182017569462739	[0.78992756]	CSM5FZ4E_P_R_k105_13542_4
-0.2898305882963762	0.4236325103965227	[0.47638788]	CSM5FZ4E_P_R_k105_13777_9
-0.24478014086244623	2.671885334973179	[0.45450326]	CSM5FZ4E_P_R_k105_13997_11
-0.5692640009111369	-0.029811710438586797	[0.08589055]	CSM5FZ4E_P_R_k105_14024_6
-0.9398018967399718	-0.6419470326772044	[0.00180729]	CSM5FZ4E_P_R_k105_14380_6
-0.29997972660552485	-0.6002007288231094	[0.42850979]	CSM5FZ4E_P_R_k105_14449_2
-0.1569117048089688	0.0720175101130276	[0.99183996]	CSM5FZ4E_P_R_k105_14570_3
-0.5306444683327678	-0.6332173368760117	[0.06984787]	CSM5FZ4E_P_R_k105_14614_3
-0.20703231780918166	0.919247094402579	[0.934197]	CSM5FZ4E_P_R_k105_14703_8
0.05372421393484713	-0.1036473426944973	[0.96805348]	CSM5FZ4E_P_R_k105_15184_13
0.07573711464346193	-0.37233389572757825	[0.92356535]	CSM5FZ4E_P_R_k105_15184_4
-0.2912433009495673	0.5814692619104942	[0.85346102]	CSM5FZ4E_P_R_k105_15280_2
-0.23849309532309387	0.6293929292324502	[0.54751488]	CSM5FZ4E_P_R_k105_1545_23
-0.5178653125687205	-0.3847549121343596	[0.20570432]	CSM5FZ4E_P_R_k105_15584_2
0.46857652941932953	0.02106161552782957	[0.62018966]	CSM5FZ4E_P_R_k105_15712_2
-0.5588205497408758	-0.5719196387683472	[0.10640652]	CSM5FZ4E_P_R_k105_15799_1
0.018832784307863674	3.367095497991436	[0.94233912]	CSM5FZ4E_P_R_k105_16011_10
-0.16055049657149012	3.171739351801843	[0.61591742]	CSM5FZ4E_P_R_k105_16042_9
0.33329354595346034	-0.10937110104493158	[0.42116332]	CSM5FZ4E_P_R_k105_16052_8
0.42969309702840475	0.4856508977927743	[0.53991839]	CSM5FZ4E_P_R_k105_16067_21
-0.06352423320653165	3.556058447851119	[0.80656412]	CSM5FZ4E_P_R_k105_16336_18
-0.3935045424546631	-0.7457524081465915	[0.38962483]	CSM5FZ4E_P_R_k105_16480_8
-0.4289605553036572	-0.8250696971943594	[0.38636233]	CSM5FZ4E_P_R_k105_16740_4
-1.111892081486739	-1.9228086438153724	[1.083354e-05]	CSM5FZ4E_P_R_k105_16746_5
0.10765633534496934	0.08609016145315478	[0.78655439]	CSM5FZ4E_P_R_k105_17004_2
-0.12189325982183281	3.1640072394563097	[0.72893843]	CSM5FZ4E_P_R_k105_1701_8
-0.17109534502563284	0.4429203003456742	[0.87240744]	CSM5FZ4E_P_R_k105_17059_3
0.08902211809982286	4.431501806803781	[0.84901791]	CSM5FZ4E_P_R_k105_17374_5
-0.9426335281308105	-0.786230107739091	[0.00120995]	CSM5FZ4E_P_R_k105_17430_1
-0.2974975610730351	-0.013567362967253128	[0.26193716]	CSM5FZ4E_P_R_k105_17514_2
-0.6577932429596787	0.42067182807426756	[0.05671678]	CSM5FZ4E_P_R_k105_1771_24
-0.734100521502766	0.35934023376946433	[0.02389041]	CSM5FZ4E_P_R_k105_1771_25
-0.03973285852409848	3.325317043279977	[0.87914695]	CSM5FZ4E_P_R_k105_17984_1
-0.022581011089958167	3.5129135848020336	[0.93101224]	CSM5FZ4E_P_R_k105_18023_16
-0.28868789696283714	0.5479945209718747	[0.34989599]	CSM5FZ4E_P_R_k105_18153_6
0.05190690506462731	0.5936877715517492	[0.96909693]	CSM5FZ4E_P_R_k105_18608_5
-0.06961343401409406	0.6662718544226691	[0.80569459]	CSM5FZ4E_P_R_k105_18661_12
-0.48635896278437013	1.0320942082738949	[0.17882868]	CSM5FZ4E_P_R_k105_18902_5
0.541207797627632	2.1122838955905276	[0.16872677]	CSM5FZ4E_P_R_k105_19213_2
0.07528617664191495	0.5374542047205507	[0.84980806]	CSM5FZ4E_P_R_k105_19280_11
-0.2890157141169531	0.14932873860715642	[0.52291499]	CSM5FZ4E_P_R_k105_19493_2
-0.09982494606175862	0.7138405032944865	[0.7559192]	CSM5FZ4E_P_R_k105_19621_15
-0.19971046454847335	0.3065228059466886	[0.85434518]	CSM5FZ4E_P_R_k105_19621_19
-0.007814223664430442	0.5392635016429166	[0.977003]	CSM5FZ4E_P_R_k105_19621_24
-0.489123429598665	-0.27354170379957593	[0.16706358]	CSM5FZ4E_P_R_k105_19621_40
-0.13118478629381544	1.2202985674875513	[0.71915232]	CSM5FZ4E_P_R_k105_1971_5
0.10247328348623776	0.8051474769916687	[0.87537925]	CSM5FZ4E_P_R_k105_19813_1
-0.18828696260231903	1.1885824550837008	[0.46186354]	CSM5FZ4E_P_R_k105_19851_5
-0.23910676544196524	0.328485464132009	[0.72658277]	CSM5FZ4E_P_R_k105_20345_12
-0.3363508278069174	-1.9006798911991847	[0.56465395]	CSM5FZ4E_P_R_k105_20533_2
-0.22417498600247923	-0.09566152371305865	[0.86398525]	CSM5FZ4E_P_R_k105_20613_4
-0.13361628838038794	3.5580063990614215	[0.67779132]	CSM5FZ4E_P_R_k105_20638_7
-0.45398221849821724	-0.20588464148830324	[0.3778584]	CSM5FZ4E_P_R_k105_20704_1
-0.08826314096478594	-0.021854464713341314	[0.74174118]	CSM5FZ4E_P_R_k105_20948_5
0.30146481976858036	0.7132749074235217	[0.53234252]	CSM5FZ4E_P_R_k105_21096_4
-0.09968471078910678	3.500187195801093	[0.73985374]	CSM5FZ4E_P_R_k105_21194_37
0.046087773361240605	3.364643208833114	[0.86150104]	CSM5FZ4E_P_R_k105_21285_3
-0.2777146148543711	2.6368884608640824	[0.38213171]	CSM5FZ4E_P_R_k105_21285_8
-0.2065345838347735	2.5843395569309	[0.45509645]	CSM5FZ4E_P_R_k105_21285_9
0.2929857062808268	-2.869096493787504	[0.41752655]	CSM5FZ4E_P_R_k105_21330_2
-1.1002017681936633	-1.7654247253625694	[2.9171462e-05]	CSM5FZ4E_P_R_k105_21425_1
-0.0019175889412162853	0.42939951426618445	[0.99434433]	CSM5FZ4E_P_R_k105_21936_2
-0.5908819008789342	0.4422143225804094	[0.15467208]	CSM5FZ4E_P_R_k105_21987_3
-0.09706595912796699	3.558563706265225	[0.70824341]	CSM5FZ4E_P_R_k105_22235_54
-0.306941419442129	1.0815443172729644	[0.26914886]	CSM5FZ4E_P_R_k105_22239_8
-0.2718118066607537	-0.7517551012266409	[0.5047662]	CSM5FZ4E_P_R_k105_2230_13
-0.2749441532143084	-0.6288810862300052	[0.49653285]	CSM5FZ4E_P_R_k105_2230_15
-0.17555600252461256	0.6486788494739609	[0.81492717]	CSM5FZ4E_P_R_k105_22351_35
0.1698943219089541	1.7737509981401165	[0.63523381]	CSM5FZ4E_P_R_k105_22351_44
-0.1752446639556354	0.08327707767668714	[0.99012047]	CSM5FZ4E_P_R_k105_22463_17
-0.14707177923204295	1.898275276041159	[0.77103058]	CSM5FZ4E_P_R_k105_22549_3
-0.1766712029258888	2.8536307124158657	[0.60446446]	CSM5FZ4E_P_R_k105_2254_7
-0.5973647149672857	0.15465859045012537	[0.07564377]	CSM5FZ4E_P_R_k105_2254_9
0.023671627592331948	3.656585093381887	[0.92735488]	CSM5FZ4E_P_R_k105_22701_2
-0.1796735209469933	3.3427668297186783	[0.55872641]	CSM5FZ4E_P_R_k105_22701_5
-0.08051633624430542	-0.8907719109726551	[0.87531887]	CSM5FZ4E_P_R_k105_22917_13
-0.46372835893204667	-0.04182017569462756	[0.23808228]	CSM5FZ4E_P_R_k105_22917_7
0.23819417172968238	0.20036393444120756	[0.83188171]	CSM5FZ4E_P_R_k105_23246_5
-0.5871965306023817	-0.9351694967893401	[0.07429357]	CSM5FZ4E_P_R_k105_23351_1
-0.19913604968260173	-0.5580068701439398	[0.76996228]	CSM5FZ4E_P_R_k105_23451_2
-0.07062036494735598	2.9180537011050176	[0.82133362]	CSM5FZ4E_P_R_k105_23473_11
0.18066525346144308	1.8153598803954352	[0.57406476]	CSM5FZ4E_P_R_k105_23763_46
-0.40251460613823903	0.3700288448984681	[0.35190691]	CSM5FZ4E_P_R_k105_23912_1
-0.29679787046200523	0.46009825286572237	[0.43994601]	CSM5FZ4E_P_R_k105_24262_11
-0.12527162939117506	2.2819367412402483	[0.70604881]	CSM5FZ4E_P_R_k105_24428_8
0.01980892009878461	0.7567108969437953	[0.94054491]	CSM5FZ4E_P_R_k105_24473_3
-0.34696195028487803	-0.42102992716070364	[0.29932837]	CSM5FZ4E_P_R_k105_24473_4
0.03122431689518249	3.0625868306875654	[0.9794464]	CSM5FZ4E_P_R_k105_24557_1
0.012537174286571572	0.1501946678256529	[0.96315687]	CSM5FZ4E_P_R_k105_25196_2
-0.13368048428752716	3.438716300130032	[0.60650198]	CSM5FZ4E_P_R_k105_25284_14
-0.5811011985548796	0.6570723513325895	[0.03665543]	CSM5FZ4E_P_R_k105_25341_11
-0.46588141004139827	-1.1845826281366143	[0.56319315]	CSM5FZ4E_P_R_k105_25341_9
0.0038569310113423403	-0.26995300238711506	[0.9887676]	CSM5FZ4E_P_R_k105_25437_10
-0.3313131331825314	0.007418598146860202	[0.87184436]	CSM5FZ4E_P_R_k105_25437_12
-0.5250712393530167	-2.692410554358704	[0.27359359]	CSM5FZ4E_P_R_k105_25437_21
-0.20447886675667235	-0.13206299720097806	[0.59468954]	CSM5FZ4E_P_R_k105_25437_6
-0.6120331023183366	-0.5924716155727897	[0.19138507]	CSM5FZ4E_P_R_k105_25650_10
-0.6760199780176117	-3.2182329123715645	[0.04571925]	CSM5FZ4E_P_R_k105_25711_1
-0.127005503145388	0.02000583227269647	[0.92717233]	CSM5FZ4E_P_R_k105_26053_6
-0.15872009587222402	3.38886394193031	[0.91592144]	CSM5FZ4E_P_R_k105_26134_2
0.11802126982788612	1.2333236679023134	[0.94809381]	CSM5FZ4E_P_R_k105_26257_31
-0.8208549844577142	-0.5151606503126063	[0.0025993]	CSM5FZ4E_P_R_k105_26314_3
-0.9902290176924328	-1.8281523537652131	[0.00051698]	CSM5FZ4E_P_R_k105_2635_3
0.1703845639733038	1.7509028414104002	[0.55300751]	CSM5FZ4E_P_R_k105_26796_1
-0.3104496807850016	1.878606569965483	[0.36369359]	CSM5FZ4E_P_R_k105_27154_22
-0.6009546862161328	0.7628328578536359	[0.09552414]	CSM5FZ4E_P_R_k105_27308_18
-0.17563115858066752	0.6236789063338851	[0.69333792]	CSM5FZ4E_P_R_k105_27324_2
-0.5331667126752151	-1.0975277903606009	[0.2169768]	CSM5FZ4E_P_R_k105_27541_2
0.4066963686643252	0.08840032393701765	[0.36565624]	CSM5FZ4E_P_R_k105_2754_5
-0.7432553609686224	-0.28542290101310774	[0.03418215]	CSM5FZ4E_P_R_k105_27585_14
-0.4461324102821113	0.28604747503525957	[0.36028041]	CSM5FZ4E_P_R_k105_27585_25
-0.22293216481012315	-0.889879732244893	[0.66857826]	CSM5FZ4E_P_R_k105_27661_197
0.36752406247933633	3.477297849982065	[0.25671391]	CSM5FZ4E_P_R_k105_27785_13
-0.35742700898040686	-0.0418201756946269	[0.60144645]	CSM5FZ4E_P_R_k105_2782_36
-0.3645884739574806	-0.22638298793534262	[0.29737148]	CSM5FZ4E_P_R_k105_2782_49
-0.3155840618224793	-1.4098327864467604	[0.99842422]	CSM5FZ4E_P_R_k105_2782_6
-0.35742700898040686	-0.04182017569462673	[0.60144645]	CSM5FZ4E_P_R_k105_27907_80
-0.07770510117512351	3.1304702959075867	[0.76606357]	CSM5FZ4E_P_R_k105_27914_37
-0.0418432616697091	3.3656339102112596	[0.93836186]	CSM5FZ4E_P_R_k105_28019_1
0.07815235121961366	1.332906964374139	[0.87116387]	CSM5FZ4E_P_R_k105_28038_2
0.2543500650417395	3.065172723161382	[0.43514813]	CSM5FZ4E_P_R_k105_2861_33
-0.061820479560685114	0.23226541756431437	[0.77092074]	CSM5FZ4E_P_R_k105_28639_4
-0.18863459574450328	3.1485330733058636	[0.47714627]	CSM5FZ4E_P_R_k105_28715_1
0.02316842446077966	3.4650966603098676	[0.97990716]	CSM5FZ4E_P_R_k105_28970_2
-0.2618658613112767	-1.5069235504585667	[0.83794874]	CSM5FZ4E_P_R_k105_2909_2
-0.1420616278992948	0.6486857074215662	[0.60944374]	CSM5FZ4E_P_R_k105_29183_1
0.14852546455824142	0.9023373113592695	[0.67389469]	CSM5FZ4E_P_R_k105_2927_5
0.22647544018251292	2.4876493194312412	[0.58752673]	CSM5FZ4E_P_R_k105_29337_3
0.032149841354614704	1.977439155910429	[0.92803281]	CSM5FZ4E_P_R_k105_29346_10
-0.3471470863745824	-0.5140625403503247	[0.29937524]	CSM5FZ4E_P_R_k105_29398_72
-0.10267224392844657	3.128973456826401	[0.69333055]	CSM5FZ4E_P_R_k105_29462_7
-0.10295615598491216	0.22292247797663817	[0.79478467]	CSM5FZ4E_P_R_k105_29641_7
-0.11994965798348768	3.3818877357912998	[0.64516889]	CSM5FZ4E_P_R_k105_29788_4
-0.09521385714819298	3.0507144357934948	[0.79662641]	CSM5FZ4E_P_R_k105_29788_6
0.36781264906012007	1.2998000242328336	[0.39284888]	CSM5FZ4E_P_R_k105_29797_2
-0.3518730058425456	-0.17407146043837501	[0.48658993]	CSM5FZ4E_P_R_k105_3001_2
0.16969079145289598	0.1517234136361804	[0.62197401]	CSM5FZ4E_P_R_k105_30024_21
0.24921301701702814	0.10595608959821927	[0.57696848]	CSM5FZ4E_P_R_k105_30134_6
-0.3204404041113217	-0.06406787720793741	[0.87389306]	CSM5FZ4E_P_R_k105_3030_6
-0.5153212588647351	0.021743760141632283	[0.40550698]	CSM5FZ4E_P_R_k105_30848_3
-0.9722209956761094	-0.6375805948710538	[0.00023951]	CSM5FZ4E_P_R_k105_30849_2
-0.9507539006218786	-0.20612910426057038	[0.00066101]	CSM5FZ4E_P_R_k105_30926_4
-0.11742383469040867	-0.02660005217562275	[0.94027881]	CSM5FZ4E_P_R_k105_31008_18
0.18347743450088305	-0.16290520113430018	[0.66655643]	CSM5FZ4E_P_R_k105_31115_2
-0.34517683728580967	-0.8382812500606783	[0.51306898]	CSM5FZ4E_P_R_k105_31134_2
-0.15422702981178155	0.45417155295938433	[0.73786015]	CSM5FZ4E_P_R_k105_3324_1
-0.5020650567108381	-1.2641590494882364	[0.44615137]	CSM5FZ4E_P_R_k105_3353_3
-0.11659024126704647	0.9029775708383934	[0.91045358]	CSM5FZ4E_P_R_k105_3421_3
0.08520201920735904	0.5826990380411822	[0.88636344]	CSM5FZ4E_P_R_k105_3428_12
-0.003032720513864172	-0.7006662990736005	[0.99111857]	CSM5FZ4E_P_R_k105_3428_19
0.08309152377801966	-0.7387035533459972	[0.75898657]	CSM5FZ4E_P_R_k105_3428_26
0.04945435556270736	-0.935762495875705	[0.85552553]	CSM5FZ4E_P_R_k105_3428_7
-0.7185059042568543	1.1724560119543646	[0.03330036]	CSM5FZ4E_P_R_k105_3687_3
-0.04216278719338478	1.486584830537369	[0.87403344]	CSM5FZ4E_P_R_k105_3885_145
0.03143794381185179	0.8949742612426987	[0.90909562]	CSM5FZ4E_P_R_k105_4018_5
0.34552508726685505	2.2927026099934635	[0.35532075]	CSM5FZ4E_P_R_k105_4045_47
-0.37778586997344515	2.0723312977424446	[0.6257739]	CSM5FZ4E_P_R_k105_4046_5
-0.4356526615259673	-0.4531934582531524	[0.23341324]	CSM5FZ4E_P_R_k105_4156_14
-0.2664155933107084	-0.24740126889374608	[0.40718757]	CSM5FZ4E_P_R_k105_4156_2
-0.10208687937752466	0.08569756003416615	[0.86199566]	CSM5FZ4E_P_R_k105_4211_6
0.10723464143391306	1.3108974495823962	[0.77814306]	CSM5FZ4E_P_R_k105_421_2
-0.21110095436368775	1.526887163920892	[0.64267051]	CSM5FZ4E_P_R_k105_4237_3
-0.09048991583691823	0.3064167699775603	[0.75091209]	CSM5FZ4E_P_R_k105_4237_6
0.13744542195848178	1.7054618005110027	[0.684797]	CSM5FZ4E_P_R_k105_4253_2
-0.46629292582140763	-1.8681132503582267	[0.70158057]	CSM5FZ4E_P_R_k105_4398_3
-0.5983779257499203	-3.0785290864835453	[0.10524961]	CSM5FZ4E_P_R_k105_4398_54
-0.06989571449480238	2.3166952346591367	[0.80121415]	CSM5FZ4E_P_R_k105_4522_6
-0.5914696394189135	-1.1697433218913176	[0.22558813]	CSM5FZ4E_P_R_k105_4663_10
0.18279156882091643	1.1919869460102757	[0.72535087]	CSM5FZ4E_P_R_k105_4860_1
-0.34176098003875466	-1.4098141170971183	[0.88082813]	CSM5FZ4E_P_R_k105_4907_2
-0.8429706487008246	-0.6149065634264396	[0.00933212]	CSM5FZ4E_P_R_k105_5102_6
-0.5531638686395535	-1.6818181422326623	[0.26983371]	CSM5FZ4E_P_R_k105_5124_2
0.14483340719089438	2.0354779652357062	[0.78514893]	CSM5FZ4E_P_R_k105_5353_75
-0.1796079943375372	-0.3022040707946255	[0.75555904]	CSM5FZ4E_P_R_k105_5395_2
-0.2498654639727342	-0.2689389058656603	[0.78655331]	CSM5FZ4E_P_R_k105_5395_4
0.18461882202500327	0.7424807442348998	[0.85509075]	CSM5FZ4E_P_R_k105_5395_6
-0.2251117249730897	-0.37231236657598327	[0.7819946]	CSM5FZ4E_P_R_k105_5395_8
0.36145431070351236	3.12213152637685	[0.41034188]	CSM5FZ4E_P_R_k105_5573_3
-0.047757209243390934	0.3671011910250112	[0.92162031]	CSM5FZ4E_P_R_k105_5868_13
0.05249105305500027	4.803701374451302	[0.96460866]	CSM5FZ4E_P_R_k105_6026_3
0.004353772016340113	3.203426503814917e-16	[0.98704681]	CSM5FZ4E_P_R_k105_6101_2
0.3221275229893063	0.6663976628265029	[0.70663421]	CSM5FZ4E_P_R_k105_61_2
-0.7741297358886641	-0.12967658349444278	[0.03308222]	CSM5FZ4E_P_R_k105_6200_10
-0.5854332592798392	-0.6475700881741614	[0.22824111]	CSM5FZ4E_P_R_k105_6265_2
-0.8428614608083193	-2.398120243544898	[0.00697851]	CSM5FZ4E_P_R_k105_6393_3
0.07232065928914898	0.9772906165990474	[0.90590728]	CSM5FZ4E_P_R_k105_6476_3
-0.20271145650879502	-0.17544877503861803	[0.70169629]	CSM5FZ4E_P_R_k105_6672_1
-0.30595735472776253	0.06719141300857662	[0.46741279]	CSM5FZ4E_P_R_k105_6788_2
-0.2397720610597713	-0.16849579939831988	[0.94050591]	CSM5FZ4E_P_R_k105_6832_2
0.17046134302507907	-0.22364494066016527	[0.67253135]	CSM5FZ4E_P_R_k105_6961_9
-0.040788276705172315	3.497537128802447	[0.87570102]	CSM5FZ4E_P_R_k105_7052_1
-0.6431777848573939	0.36933118502250967	[0.07589843]	CSM5FZ4E_P_R_k105_7052_3
-0.6775249760721611	1.3177483623422503	[0.02412954]	CSM5FZ4E_P_R_k105_7265_19
-0.6489893780478105	-0.844770643651644	[0.05154688]	CSM5FZ4E_P_R_k105_7689_10
0.2693955012331621	3.3469736056804495	[0.43393664]	CSM5FZ4E_P_R_k105_7689_4
-0.3107864997035137	0.3556888453171546	[0.64763181]	CSM5FZ4E_P_R_k105_7716_28
-0.12101903672564746	3.3544970757132386	[0.66543782]	CSM5FZ4E_P_R_k105_7780_23
-0.866323504320496	-2.198738883085722	[0.00284567]	CSM5FZ4E_P_R_k105_7863_36
-0.1653445660817164	3.3951324850838	[0.60205977]	CSM5FZ4E_P_R_k105_8049_3
0.17595408836969487	1.783958882594279	[0.56556483]	CSM5FZ4E_P_R_k105_8151_16
0.17211797147838154	2.3451949567555292	[0.57497164]	CSM5FZ4E_P_R_k105_8151_6
-0.4487856163348151	-0.041820175694626566	[0.26708696]	CSM5FZ4E_P_R_k105_8237_2
-0.6929805417053725	-0.4861084243283863	[0.01933908]	CSM5FZ4E_P_R_k105_8424_4
0.2038345521488493	0.021061615527830202	[0.70916674]	CSM5FZ4E_P_R_k105_8746_30
0.20383455214884935	0.021061615527829886	[0.70916674]	CSM5FZ4E_P_R_k105_8746_32
0.20383455214884924	0.02106161552782957	[0.70916674]	CSM5FZ4E_P_R_k105_8746_35
0.07289709708827298	0.8974018356938894	[0.78846625]	CSM5FZ4E_P_R_k105_8773_1
-0.19932221303511014	2.349711226942365	[0.75534527]	CSM5FZ4E_P_R_k105_8776_10
-0.7376170456951949	-0.11152046713450721	[0.02367426]	CSM5FZ4E_P_R_k105_8776_9
0.052119431449271045	0.02106161552782957	[0.93367505]	CSM5FZ4E_P_R_k105_9304_2
-0.10123381334019746	-0.041820175694626566	[0.73552339]	CSM5FZ4E_P_R_k105_9421_5
-0.43254761151509097	-0.12981292175031434	[0.19604473]	CSM5FZ4E_P_R_k105_9768_73
-0.5081304129805355	-1.036338353773391	[0.10985043]	CSM5FZ4E_P_R_k105_9920_52
-0.11596697944722388	0.5759721823161634	[0.65657034]	CSM5FZ4E_P_R_k105_9961_3
0.21604886386329583	3.536931138821663	[0.59758615]	CSM5FZ4E_P_R_k105_998_6
-0.6041772072680489	-1.101762421527	[0.09101529]	CSM5FZ4G_P_R_k105_10306_14
-0.38527710037386154	0.09053142240992773	[0.43821317]	CSM5FZ4G_P_R_k105_10680_2
-0.03542025556706229	0.2162765151642658	[0.89636959]	CSM5FZ4G_P_R_k105_11976_3
0.30331650560276247	1.539673194918411	[0.59110355]	CSM5FZ4G_P_R_k105_12539_32
-0.28031861973290767	0.15476687537231718	[0.49953941]	CSM5FZ4G_P_R_k105_12673_6
-0.6180565391815823	-0.4649794297580231	[0.15879778]	CSM5FZ4G_P_R_k105_12720_1
-0.34943569910177447	-1.3414634891036439	[0.42389838]	CSM5FZ4G_P_R_k105_12964_2
0.2834435776537095	1.4375938928958785	[0.59610396]	CSM5FZ4G_P_R_k105_13155_1
0.585035655718938	1.2589273949234403	[0.11717855]	CSM5FZ4G_P_R_k105_13230_10
-0.4194142218038193	-0.5225146116693841	[0.45126866]	CSM5FZ4G_P_R_k105_13549_2
-0.5410871615385341	-0.8280463588742925	[0.16219019]	CSM5FZ4G_P_R_k105_137_1
-0.6040448133988771	-0.41415157627105165	[0.19406745]	CSM5FZ4G_P_R_k105_14450_1
-0.1872136467904485	-0.40793147912427663	[0.94099712]	CSM5FZ4G_P_R_k105_14647_3
-0.47586294499308346	-0.21646875299527094	[0.12141888]	CSM5FZ4G_P_R_k105_14739_18
0.724533865808181	4.54859327349639	[0.04679016]	CSM5FZ4G_P_R_k105_15301_10
-0.5929463052398251	-1.266548833185922	[0.09912199]	CSM5FZ4G_P_R_k105_15490_5
-0.031795302946207124	-0.009001522424723832	[0.94539228]	CSM5FZ4G_P_R_k105_15962_3
-0.41048560929230293	-1.4493745124735828	[0.35561008]	CSM5FZ4G_P_R_k105_16312_2
-0.4277499414728608	1.0507492578914766	[0.1884266]	CSM5FZ4G_P_R_k105_16937_43
-0.40456954830428743	-1.0289271869675316	[0.30981399]	CSM5FZ4G_P_R_k105_17009_2
-0.545926805232738	1.016748732277562	[0.08592778]	CSM5FZ4G_P_R_k105_17471_2
-0.13822798235686454	0.02341183185960992	[0.77167742]	CSM5FZ4G_P_R_k105_17472_1
-0.27162451472698873	-1.560177022474396	[0.6887988]	CSM5FZ4G_P_R_k105_17877_14
-0.5475271029504286	-2.6885314156210205	[0.30582029]	CSM5FZ4G_P_R_k105_18079_6
-0.7066154579563785	-0.8270436028531745	[0.01380565]	CSM5FZ4G_P_R_k105_18842_11
-0.4725401753737744	-1.0920535829841087	[0.42196331]	CSM5FZ4G_P_R_k105_18842_6
-0.7955180348733245	-0.4558405705895105	[0.02292312]	CSM5FZ4G_P_R_k105_19166_1
0.19957992905974734	0.021061615527829886	[0.90352707]	CSM5FZ4G_P_R_k105_20362_1
-0.1159280242816357	-0.854942133894234	[0.6503794]	CSM5FZ4G_P_R_k105_20622_1
0.07986377222971779	-0.10218566971124242	[0.87905427]	CSM5FZ4G_P_R_k105_20688_2
-0.21248229739927965	-0.09512254415936743	[0.70095993]	CSM5FZ4G_P_R_k105_20747_4
-0.6690802846701117	-1.1243630321853357	[0.070728]	CSM5FZ4G_P_R_k105_22043_2
-0.454030143751691	0.3015160698999571	[0.32980022]	CSM5FZ4G_P_R_k105_22563_1
-0.6299782389939047	-1.8049034312250376	[0.11923814]	CSM5FZ4G_P_R_k105_22_2
0.0005348648792491328	-0.0418201756946264	[0.99841226]	CSM5FZ4G_P_R_k105_24860_1
0.0047266758532014215	0.4907138776012985	[0.98623222]	CSM5FZ4G_P_R_k105_25236_3
-0.1447310795871095	0.24813693190320996	[0.94877605]	CSM5FZ4G_P_R_k105_25236_6
-0.20187259512083122	0.5171921824051946	[0.58116941]	CSM5FZ4G_P_R_k105_25695_4
-0.6768164816120915	-0.8794141981841136	[0.09712059]	CSM5FZ4G_P_R_k105_26023_24
-0.5238160705809608	0.08598744531480253	[0.13424255]	CSM5FZ4G_P_R_k105_26764_7
-0.16591124507178626	-1.1229083199258623	[0.92078434]	CSM5FZ4G_P_R_k105_2753_1
-0.630147502889099	-0.9940435570573045	[0.06613558]	CSM5FZ4G_P_R_k105_27881_2
-0.9369806970856404	-1.0877437791070474	[0.00084831]	CSM5FZ4G_P_R_k105_28034_2
0.14997263241564887	0.021061615527830202	[0.79542885]	CSM5FZ4G_P_R_k105_2828_4
-0.35387342810842903	-0.9862484081547456	[0.66447562]	CSM5FZ4G_P_R_k105_28349_1
-1.1817200514426274	-2.067970718850686	[6.65603691e-06]	CSM5FZ4G_P_R_k105_28696_2
-0.28668691544107333	-0.6366728697609976	[0.89516776]	CSM5FZ4G_P_R_k105_28802_1
-0.21985286402435436	1.0351541034600866	[0.73828962]	CSM5FZ4G_P_R_k105_28834_16
-0.47778811637585433	0.3096114670900704	[0.17437219]	CSM5FZ4G_P_R_k105_28878_27
-0.6012378167594855	-0.8374607711356494	[0.18264802]	CSM5FZ4G_P_R_k105_29668_2
0.39549408784449624	0.02106161552782957	[0.37336942]	CSM5FZ4G_P_R_k105_30007_4
0.12153736210533342	3.5726986108131973	[0.65432815]	CSM5FZ4G_P_R_k105_32152_3
-0.6068404179059342	-1.009901581447951	[0.08563298]	CSM5FZ4G_P_R_k105_3396_3
-0.5897372685641479	-0.817754541296382	[0.04549419]	CSM5FZ4G_P_R_k105_34235_1
-0.33168556858060383	0.7349532966531475	[0.22468031]	CSM5FZ4G_P_R_k105_3434_11
-1.4247222189627735	-1.6416986428304556	[3.02835693e-09]	CSM5FZ4G_P_R_k105_34822_16
-0.9960569208230363	-2.3712489739258995	[0.00095668]	CSM5FZ4G_P_R_k105_35235_1
-0.952687879834096	-2.8256938376359586	[0.00190832]	CSM5FZ4G_P_R_k105_35382_31
-0.32315003213749993	-1.9399543375483714	[0.53074086]	CSM5FZ4G_P_R_k105_36688_4
0.33896931994081075	1.184019123843932	[0.39733728]	CSM5FZ4G_P_R_k105_37195_3
-0.2677871232642628	-0.5557887630622189	[0.98666228]	CSM5FZ4G_P_R_k105_37373_5
-0.049092550299030285	3.169707784849081	[0.90408719]	CSM5FZ4G_P_R_k105_37958_2
-0.40763312872144913	-0.7311025616236996	[0.48938817]	CSM5FZ4G_P_R_k105_37960_1
-0.02754627888361759	0.021061615527829255	[0.91804383]	CSM5FZ4G_P_R_k105_39562_27
-0.681641960703736	-1.3363458702741924	[0.05953772]	CSM5FZ4G_P_R_k105_40508_31
-0.11606919528737386	-0.11354388480969148	[0.72247822]	CSM5FZ4G_P_R_k105_40549_1
-0.05225779576807363	-0.012901957235031758	[0.84927485]	CSM5FZ4G_P_R_k105_40549_12
-0.05808920171098039	-0.014188386605243066	[0.83269476]	CSM5FZ4G_P_R_k105_40549_13
-0.07859038253088889	-0.018164014179376266	[0.7750429]	CSM5FZ4G_P_R_k105_40549_3
-0.13018166702092598	-0.9104102969969723	[0.73938713]	CSM5FZ4G_P_R_k105_40549_6
-1.0263767371597845	-2.6910556133175887	[0.0002993]	CSM5FZ4G_P_R_k105_4058_3
-0.5511355572570007	-1.3402699969866068	[0.31916948]	CSM5FZ4G_P_R_k105_40747_1
-0.3031049351557936	-0.10750080346664308	[0.97139274]	CSM5FZ4G_P_R_k105_41000_2
-0.04007795829580157	1.0576254630286088	[0.94321955]	CSM5FZ4G_P_R_k105_41041_3
-0.24756122825968022	0.9667915814921297	[0.65323405]	CSM5FZ4G_P_R_k105_41577_4
0.25193191239008084	0.12352624137962362	[0.87922861]	CSM5FZ4G_P_R_k105_4168_4
-0.2761037867245649	-0.3904709327174093	[0.93958046]	CSM5FZ4G_P_R_k105_4340_1
-0.11840061078673865	-0.11905269223085906	[0.88731781]	CSM5FZ4G_P_R_k105_4769_2
-0.086292874788337	0.659536282063858	[0.7679458]	CSM5FZ4G_P_R_k105_4887_1
-0.272038008972902	-0.561203499747863	[0.50610571]	CSM5FZ4G_P_R_k105_5724_21
0.2318907092623627	0.014906862681346528	[0.77347165]	CSM5FZ4G_P_R_k105_5804_1
-0.3579742339614719	-0.044423651692344406	[0.74971135]	CSM5FZ4G_P_R_k105_7107_25
0.7682541971216645	3.6602518395069477	[0.01179671]	CSM5FZ4G_P_R_k105_8119_3
0.08224646157095984	4.746716173279522	[0.8666586]	CSM5FZ4G_P_R_k105_8202_3
-0.9576414289376551	-2.1111430484820124	[0.00080138]	CSM5FZ4G_P_R_k105_9203_2
0.3307334662018024	1.6508429488504979	[0.44731263]	CSM5FZ4K_P_R_k105_1117_2
-0.2883145636946036	-0.23218255303646554	[0.82831195]	CSM5FZ4K_P_R_k105_12497_2
-0.6759627546551751	-1.9571397901325758	[0.05336337]	CSM5FZ4K_P_R_k105_12612_2
-0.5450699877023606	-2.1165735986213545	[0.16398914]	CSM5FZ4K_P_R_k105_12659_1
0.242401824463245	0.26029709084465175	[0.58158978]	CSM5FZ4K_P_R_k105_12708_1
-0.621326056027829	-0.8176820303252131	[0.04894213]	CSM5FZ4K_P_R_k105_13698_2
-0.4662985310102865	-1.5285611033923345	[0.31362597]	CSM5FZ4K_P_R_k105_15357_5
-0.03713219942343108	2.9808485588124767	[0.92804645]	CSM5FZ4K_P_R_k105_16196_4
-0.8540350399866263	-0.6938979886755027	[0.00241587]	CSM5FZ4K_P_R_k105_16418_1
-0.8011466242020141	-0.25646236553195506	[0.011097]	CSM5FZ4K_P_R_k105_16751_1
-0.9562481043529464	-1.5987571020489366	[0.00078486]	CSM5FZ4K_P_R_k105_17243_1
-0.1271290135942342	-1.0817698957724047	[0.86088079]	CSM5FZ4K_P_R_k105_17298_10
-0.06050076514593239	0.3613107628354531	[0.81707954]	CSM5FZ4K_P_R_k105_17406_2
-0.8123675825791438	-1.4493589036623997	[0.01932223]	CSM5FZ4K_P_R_k105_17514_1
-0.005516207582939758	0.1276813517607601	[0.98392915]	CSM5FZ4K_P_R_k105_18672_2
0.33461170363794057	0.0	[0.41530687]	CSM5FZ4K_P_R_k105_18672_3
0.12233617273810968	0.9998024865152904	[0.77173385]	CSM5FZ4K_P_R_k105_19661_2
-0.42649413932021096	0.6517212275778043	[0.35570394]	CSM5FZ4K_P_R_k105_20734_1
0.07173118986262862	0.1772892009364566	[0.82158336]	CSM5FZ4K_P_R_k105_2156_1
0.1982983895056822	4.870448051974413	[0.79703717]	CSM5FZ4K_P_R_k105_21983_1
-0.45512685877945996	0.6113858022617811	[0.17322168]	CSM5FZ4K_P_R_k105_22610_2
-0.2986605180076614	0.0436309004105141	[0.53988276]	CSM5FZ4K_P_R_k105_22690_3
-0.17250421515267475	0.22802666656586915	[0.83807857]	CSM5FZ4K_P_R_k105_22800_2
-0.1390951569342622	-0.3941706183115037	[0.81101133]	CSM5FZ4K_P_R_k105_23227_1
-0.26028300980270835	-0.8373500953280314	[0.70325005]	CSM5FZ4K_P_R_k105_25044_2
-0.8333331870408436	-0.5374200992863428	[0.00743024]	CSM5FZ4K_P_R_k105_25298_1
-0.0950953815215342	0.06115796813290342	[0.84371753]	CSM5FZ4K_P_R_k105_2890_2
0.01368680168310692	0.45695367275172305	[0.95877653]	CSM5FZ4K_P_R_k105_29145_3
-0.9121343491708606	-0.25050985810767856	[0.0023079]	CSM5FZ4K_P_R_k105_29527_2
0.006383453613173226	-2.946870746930021	[0.98646436]	CSM5FZ4K_P_R_k105_2974_2
-0.2815383072539265	0.3710899126012384	[0.52913143]	CSM5FZ4K_P_R_k105_30176_7
-0.09864181144953628	2.7340639839506506	[0.78892202]	CSM5FZ4K_P_R_k105_30211_17
0.4685765294193296	0.02106161552782957	[0.62018966]	CSM5FZ4K_P_R_k105_3029_4
-0.7690250462392926	-1.9749874081775656	[0.02508961]	CSM5FZ4K_P_R_k105_30391_9
-0.14489346890824495	-0.14211122967953563	[0.79463947]	CSM5FZ4K_P_R_k105_3039_1
-0.5363632693672442	-0.12073420713459454	[0.11679698]	CSM5FZ4K_P_R_k105_30992_3
0.1589672051849686	0.3256296793145539	[0.68759415]	CSM5FZ4K_P_R_k105_31614_2
-0.06985918403722964	2.150300263933191	[0.83827898]	CSM5FZ4K_P_R_k105_32299_2
-1.0217139411743388	-1.597132627629572	[5.7918101e-05]	CSM5FZ4K_P_R_k105_32353_7
-0.00467487901712653	1.3622177726781501	[0.98309115]	CSM5FZ4K_P_R_k105_32462_1
-1.0139752121757968	-0.6344280966165252	[0.00033152]	CSM5FZ4K_P_R_k105_34402_2
-0.7648159871172904	-0.5993889724094075	[0.00462273]	CSM5FZ4K_P_R_k105_36423_2
-0.41298136931359597	0.5983649756687207	[0.3566574]	CSM5FZ4K_P_R_k105_36894_1
-0.5107457350694915	1.1250910612347804	[0.22579258]	CSM5FZ4K_P_R_k105_3861_3
0.13340620638133963	2.0254700401145285	[0.82009619]	CSM5FZ4K_P_R_k105_4027_1
-0.3737964364327547	-0.2453524943369465	[0.49934796]	CSM5FZ4K_P_R_k105_4224_2
0.2515281640379501	0.5752396637762648	[0.7937813]	CSM5FZ4K_P_R_k105_67_1
-0.35749541151656516	0.8703695465761877	[0.25613365]	CSM5FZ4K_P_R_k105_8061_18
-0.27886427446219564	0.3939859867769455	[0.70060396]	CSM5FZ4M_R_k105_15017_6
0.05968202139593816	0.8503994086909494	[0.82549426]	CSM5FZ4M_R_k105_1615_4
0.0966282552008024	0.4677040831491631	[0.9019741]	CSM5FZ4M_R_k105_17010_1
-0.6023072971081158	0.47128632694203787	[0.04323128]	CSM5FZ4M_R_k105_18533_7
-0.029270530939775777	-0.0418201756946269	[0.95030172]	CSM5FZ4M_R_k105_18539_2
-0.4912714699971823	-0.6486301148360067	[0.14127598]	CSM5FZ4M_R_k105_18548_8
-0.2465356610185435	-0.35122868623280523	[0.62733399]	CSM5FZ4M_R_k105_19234_1
-0.42378652485721885	1.8224366686936289	[0.30557584]	CSM5FZ4M_R_k105_19240_3
-0.9774634639594593	0.26694297705623543	[0.00098432]	CSM5FZ4M_R_k105_21986_2
-0.357767019034824	-0.6397647122595399	[0.35726815]	CSM5FZ4M_R_k105_2399_4
-0.28522001063167784	-0.6928475241215464	[0.46820909]	CSM5FZ4M_R_k105_24010_116
0.4072989154381769	2.3237224447854525	[0.65248176]	CSM5FZ4M_R_k105_2446_6
-0.04406038243259681	0.9303385463074014	[0.89986124]	CSM5FZ4M_R_k105_3176_2
-0.4087216030587733	-0.2042698928845776	[0.57830872]	CSM5FZ4M_R_k105_4842_9
-0.3397101173218004	-0.0418201756946269	[0.68508508]	CSM5FZ4M_R_k105_7009_4
-0.23480560414451968	-0.18741202152287828	[0.9224442]	CSM5FZ4M_R_k105_7188_3
0.022414772974408463	-0.32960722890950644	[0.92944308]	CSM5FZ4M_R_k105_7337_1
-0.0017584076558644203	-0.05851927166786365	[0.99484294]	CSM5FZ4M_R_k105_7466_3
-0.1010717603182748	-0.6395586107219354	[0.83048057]	CSM5FZ4M_R_k105_7894_1
0.6548569425957479	0.18462015968273293	[0.0853331]	CSM5FZ4M_R_k105_8607_8
-0.49549434530046116	-1.9827675809907588	[0.30178092]	CSM5FZ4M_R_k105_996_1
0.3656997312154418	3.189100190431774	[0.60822651]	CSM5LLGB_P_R_k105_10025_8
-1.094333855139423	-1.7064317889040246	[4.99794711e-05]	CSM5LLGB_P_R_k105_10044_113
-0.44683984878267324	-0.3898461891774195	[0.36596086]	CSM5LLGB_P_R_k105_10044_32
0.1754410479404894	0.9790165427828927	[0.67689133]	CSM5LLGB_P_R_k105_10098_2
0.03989351257250172	0.20244941452785095	[0.98228721]	CSM5LLGB_P_R_k105_10172_8
0.16819764212016566	2.37485706386585	[0.95345968]	CSM5LLGB_P_R_k105_10242_3
0.3346117036379405	0.0	[0.41530687]	CSM5LLGB_P_R_k105_10317_4
-0.2560743076705817	-0.4458889505917826	[0.55346207]	CSM5LLGB_P_R_k105_10460_5
0.12427653748716232	2.43939994157964	[0.80969056]	CSM5LLGB_P_R_k105_10509_2
-0.2633764078095535	-1.0879555654034672	[0.66985085]	CSM5LLGB_P_R_k105_10722_2
-0.6807284630884034	-0.6108442385433347	[0.05272251]	CSM5LLGB_P_R_k105_10722_3
-0.044050889397708494	-0.8024734834074406	[0.87205479]	CSM5LLGB_P_R_k105_10722_7
-0.22102179788460455	-0.25920441341943756	[0.84055456]	CSM5LLGB_P_R_k105_10722_8
-0.6104454008902445	-0.7280887769063011	[0.13738563]	CSM5LLGB_P_R_k105_10899_2
-0.7038514498788606	-1.1151443344836034	[0.04147269]	CSM5LLGB_P_R_k105_10933_4
-0.8224459534636777	-2.752245213927015	[0.01753182]	CSM5LLGB_P_R_k105_10958_25
0.12698954801185944	0.3336255437573099	[0.64023082]	CSM5LLGB_P_R_k105_11206_5
-0.19377491542041628	1.2178039009500963	[0.71171722]	CSM5LLGB_P_R_k105_11479_2
0.2410309027062212	1.9060837779121675	[0.4702524]	CSM5LLGB_P_R_k105_11538_8
0.1640767904616237	0.8513606176634674	[0.9071397]	CSM5LLGB_P_R_k105_11729_4
0.37421447611896647	3.0881637541471525	[0.41109854]	CSM5LLGB_P_R_k105_11760_1
0.08174776933067764	2.3410754856949163	[0.75850084]	CSM5LLGB_P_R_k105_11792_5
-0.14230119861976967	0.4622000411488776	[0.6608715]	CSM5LLGB_P_R_k105_11878_2
0.28534826879255926	3.142494977571711	[0.51874592]	CSM5LLGB_P_R_k105_12172_5
0.03061886661290022	1.048436985503406	[0.91301407]	CSM5LLGB_P_R_k105_12352_2
-0.2227409895075267	-1.3716884961896152	[0.63393616]	CSM5LLGB_P_R_k105_12424_1
-0.10956345187045734	1.9914471933917175	[0.98451366]	CSM5LLGB_P_R_k105_12486_4
-0.08744257254691934	1.003668850067273	[0.84332335]	CSM5LLGB_P_R_k105_12538_3
0.04534159551429578	1.3605418917819032	[0.91758772]	CSM5LLGB_P_R_k105_12585_4
-0.7745429059818484	-0.28030198518008936	[0.01557576]	CSM5LLGB_P_R_k105_12641_15
-0.4056486930289285	-1.3834619703560596	[0.83467456]	CSM5LLGB_P_R_k105_12644_1
-0.21942740581894365	-0.12456606990863683	[0.83369843]	CSM5LLGB_P_R_k105_1266_2
-0.005193268265395673	0.02215694745545901	[0.98499843]	CSM5LLGB_P_R_k105_12755_7
0.5817705948823185	0.4974098915980049	[0.2535313]	CSM5LLGB_P_R_k105_1302_1
-1.0751886322105135	-1.7061219947820678	[0.00017162]	CSM5LLGB_P_R_k105_13136_3
-0.6093536129552717	0.24064526477925158	[0.1151423]	CSM5LLGB_P_R_k105_13136_5
-0.8861496494183927	-1.529405778682697	[0.00156662]	CSM5LLGB_P_R_k105_13205_2
0.13778384343018815	-0.011824652208219058	[0.73413598]	CSM5LLGB_P_R_k105_13281_2
0.18523696240413898	1.697100280539766	[0.78476781]	CSM5LLGB_P_R_k105_13379_2
-0.11261268308105503	0.8207211596067558	[0.77230176]	CSM5LLGB_P_R_k105_13413_3
-0.5184565431671306	0.5490172138675914	[0.09657356]	CSM5LLGB_P_R_k105_13427_2
-0.8893219840770568	-1.2457809017365344	[0.00416373]	CSM5LLGB_P_R_k105_13454_5
0.11416019700406267	1.2802085535314844	[0.86581176]	CSM5LLGB_P_R_k105_13481_6
0.21906966029964306	0.028939669707990355	[0.80864107]	CSM5LLGB_P_R_k105_13507_1
0.40784768769959195	2.820929909243675	[0.48876112]	CSM5LLGB_P_R_k105_13695_2
-0.6672320595261291	-0.8966525159816384	[0.05253954]	CSM5LLGB_P_R_k105_13717_1
-0.5107615912289672	-0.09531916614691707	[0.18634271]	CSM5LLGB_P_R_k105_13777_4
-1.1414044672650452	-1.906013337692857	[8.58469552e-06]	CSM5LLGB_P_R_k105_13802_1
-0.2171880185707755	-0.0019862097555982425	[0.53161721]	CSM5LLGB_P_R_k105_13867_2
-0.3797855830209307	-0.25847574711843635	[0.4113695]	CSM5LLGB_P_R_k105_14028_3
-0.4013773000087783	-0.41481257752544876	[0.25054004]	CSM5LLGB_P_R_k105_1406_5
-0.9645342556075637	-6.367824919638923	[0.00142517]	CSM5LLGB_P_R_k105_14077_11
-0.2494379960641325	0.16345439590375135	[0.53600349]	CSM5LLGB_P_R_k105_14423_1
-0.25403072768805895	0.22877669458018465	[0.51861154]	CSM5LLGB_P_R_k105_14532_2
-1.0868960829408225	-1.0631076689834056	[2.09879105e-05]	CSM5LLGB_P_R_k105_14615_7
-0.6266715554377496	-0.8153196013488563	[0.0422092]	CSM5LLGB_P_R_k105_14649_8
0.2664900842853538	0.19177612242478778	[0.67222957]	CSM5LLGB_P_R_k105_14912_3
0.3246515741448566	0.4364672714990784	[0.51839529]	CSM5LLGB_P_R_k105_14912_4
-0.2692236636948568	-0.5613868692209976	[0.80607131]	CSM5LLGB_P_R_k105_1502_2
-0.7597904529179965	-2.194486068395356	[0.01828165]	CSM5LLGB_P_R_k105_1503_4
-0.7782476575755286	-2.1456873697232233	[0.01507128]	CSM5LLGB_P_R_k105_15127_12
-0.4742740335060901	-3.1155592620370265	[0.56627205]	CSM5LLGB_P_R_k105_15253_5
-0.27512880907283577	-0.08308510344355137	[0.56943642]	CSM5LLGB_P_R_k105_15260_4
-1.1551816749256771	-0.6553078665169266	[2.25112564e-05]	CSM5LLGB_P_R_k105_15261_24
-0.808414365297401	-1.3471775009967042	[0.00911909]	CSM5LLGB_P_R_k105_15297_8
-0.6420381898876305	-0.8668669015100108	[0.11967609]	CSM5LLGB_P_R_k105_15368_1
-0.19695836702702335	2.130831552929764	[0.59865557]	CSM5LLGB_P_R_k105_15728_1
0.42421095292215755	0.3940654532732431	[0.30983665]	CSM5LLGB_P_R_k105_15829_2
0.22000115702524406	1.7525539965640706	[0.52385815]	CSM5LLGB_P_R_k105_16250_5
-0.9620372292402143	-0.01775962742915017	[0.00110784]	CSM5LLGB_P_R_k105_16369_3
-0.3810135015869691	-1.2457090081703535	[0.86677279]	CSM5LLGB_P_R_k105_16374_3
0.057800373777372197	0.190717249625151	[0.84976463]	CSM5LLGB_P_R_k105_16387_4
-0.0671850458575473	0.3099965798902976	[0.90699949]	CSM5LLGB_P_R_k105_16520_2
-0.6616132886287414	-0.770932362874988	[0.01086005]	CSM5LLGB_P_R_k105_1652_2
0.4751059733737952	2.69035534827232	[0.4542935]	CSM5LLGB_P_R_k105_16599_2
0.3598527217583049	2.433557300406339	[0.40643137]	CSM5LLGB_P_R_k105_16806_3
-0.0774657566470521	0.5906492363160847	[0.89248084]	CSM5LLGB_P_R_k105_16884_1
-0.0553050617249256	0.15291469047516393	[0.8384066]	CSM5LLGB_P_R_k105_16976_6
-0.7549436713847254	-0.8631422183013648	[0.01209966]	CSM5LLGB_P_R_k105_17034_26
-0.5050369775131331	-1.5448169057049408	[0.4367009]	CSM5LLGB_P_R_k105_17034_93
0.5898627992414668	3.9612118250127017	[0.15495276]	CSM5LLGB_P_R_k105_1707_3
-0.5394794127655577	0.28458114674712787	[0.09757996]	CSM5LLGB_P_R_k105_17140_1
-0.0712562410072512	2.595450040266047	[0.78509741]	CSM5LLGB_P_R_k105_17180_3
0.2821997702704186	0.5322594760409586	[0.7119919]	CSM5LLGB_P_R_k105_17229_5
0.5212011085662499	2.091596501788408	[0.16051348]	CSM5LLGB_P_R_k105_17297_2
0.03480954490329615	0.406736544933756	[0.98623214]	CSM5LLGB_P_R_k105_17307_2
-0.20189226994820167	-0.38120497905558676	[0.8227807]	CSM5LLGB_P_R_k105_1734_1
-0.11963913844814676	1.0005992718298904	[0.86463919]	CSM5LLGB_P_R_k105_17403_4
-0.018968439886142774	0.547574827280697	[0.94435079]	CSM5LLGB_P_R_k105_17410_6
0.17807304896208778	4.8367269477003125	[0.78877419]	CSM5LLGB_P_R_k105_17469_4
-0.25985085542945363	-1.0074134096682703	[0.49923081]	CSM5LLGB_P_R_k105_1762_2
0.14754644438408293	0.152263280933106	[0.86476247]	CSM5LLGB_P_R_k105_17677_2
0.20932030258440854	2.0532569281453807	[0.73234724]	CSM5LLGB_P_R_k105_17677_9
-0.3248641661278554	0.7607338818768317	[0.52867993]	CSM5LLGB_P_R_k105_17711_11
0.16774028424317786	0.35656301048321937	[0.69621046]	CSM5LLGB_P_R_k105_17755_2
-0.3538836306486855	-0.041820175694627225	[0.61761603]	CSM5LLGB_P_R_k105_1779_7
0.15116791003803334	2.4618720901522955	[0.64335211]	CSM5LLGB_P_R_k105_17820_5
0.2812357902706221	1.6649890724017384	[0.37416752]	CSM5LLGB_P_R_k105_17941_4
-0.6294669077604448	-0.15564283499873205	[0.01647908]	CSM5LLGB_P_R_k105_17960_2
0.3075603225666815	3.663041852089187	[0.4216604]	CSM5LLGB_P_R_k105_17984_3
0.4722434296861308	4.047606588025932	[0.23172597]	CSM5LLGB_P_R_k105_17984_4
0.18854274295353518	3.6140840181478313	[0.66939689]	CSM5LLGB_P_R_k105_17984_7
-0.4277119619589389	-1.8761638004980903	[0.25190305]	CSM5LLGB_P_R_k105_18581_6
0.19526008696758504	2.6386399395979763	[0.74293912]	CSM5LLGB_P_R_k105_18582_2
-1.0540573181702046	-3.557478509281367	[0.00020676]	CSM5LLGB_P_R_k105_18610_1
0.43144939980858504	2.662379446067178	[0.20106977]	CSM5LLGB_P_R_k105_18806_3
-0.6761680560434471	-0.27228999926266007	[0.04559846]	CSM5LLGB_P_R_k105_18835_4
0.09060800525105914	-0.1559203357941339	[0.73307924]	CSM5LLGB_P_R_k105_18854_2
0.22246770664900092	2.9139985735204426	[0.5370061]	CSM5LLGB_P_R_k105_18948_4
-0.28495275738880993	-0.6111010135079098	[0.59624115]	CSM5LLGB_P_R_k105_19120_3
-0.2809504060619021	-0.5865603815450675	[0.55835913]	CSM5LLGB_P_R_k105_19197_1
-0.33489529156416303	-0.9101601642940779	[0.34568512]	CSM5LLGB_P_R_k105_19311_10
-0.3357669054527608	-0.7082215192958943	[0.30978759]	CSM5LLGB_P_R_k105_19342_2
-0.015535048547682156	0.10972572830867791	[0.95294872]	CSM5LLGB_P_R_k105_1955_2
-0.049346248035390686	0.6765196086437084	[0.96499541]	CSM5LLGB_P_R_k105_19567_3
-0.18564102237857363	1.3401883873033698	[0.94395477]	CSM5LLGB_P_R_k105_19667_2
-0.06104156734935834	-0.07054738950159473	[0.81822065]	CSM5LLGB_P_R_k105_20168_2
-0.16505922606956835	0.24425346841921997	[0.62265517]	CSM5LLGB_P_R_k105_2023_31
-0.5542399444540758	-0.7482988377439393	[0.29963333]	CSM5LLGB_P_R_k105_20279_3
0.4121074896585961	2.847333265432051	[0.34705344]	CSM5LLGB_P_R_k105_20347_3
-0.07879053815664537	-0.2836819752408967	[0.93911124]	CSM5LLGB_P_R_k105_20380_1
-0.46991685472676714	-2.718407699127252	[0.45373379]	CSM5LLGB_P_R_k105_20404_1
-0.8666489409395821	-1.201473651360702	[0.00593531]	CSM5LLGB_P_R_k105_20491_3
-0.946515818629489	-0.8738862145293994	[0.0004257]	CSM5LLGB_P_R_k105_20641_9
-0.35388363064868555	-0.04182017569462706	[0.61761603]	CSM5LLGB_P_R_k105_20750_20
-0.49771717715474045	-0.7718009312692835	[0.12428118]	CSM5LLGB_P_R_k105_20752_1
-0.19905083210830107	-0.12216348585900937	[0.89347108]	CSM5LLGB_P_R_k105_20862_2
-0.012184925505107705	-0.041820175694627225	[0.96412471]	CSM5LLGB_P_R_k105_21115_9
-0.4391759239404371	-0.7764701609466201	[0.28160675]	CSM5LLGB_P_R_k105_21238_3
-0.07105959535842575	1.788773165935003	[0.81794138]	CSM5LLGB_P_R_k105_21271_10
0.4356289827537656	1.9607347654138363	[0.20201538]	CSM5LLGB_P_R_k105_21271_13
0.252411188182584	0.566323884075618	[0.94196291]	CSM5LLGB_P_R_k105_21286_1
-0.4434405451440741	0.08460061083339422	[0.25657096]	CSM5LLGB_P_R_k105_21367_2
-0.13574464084331794	-0.7403180591914709	[0.80617996]	CSM5LLGB_P_R_k105_21447_7
0.07683888252080372	1.9139903754508614	[0.92197795]	CSM5LLGB_P_R_k105_21546_4
-0.40550261729892667	-0.8156217978642504	[0.39223938]	CSM5LLGB_P_R_k105_21562_2
-0.8374797019146693	-0.7235831023719289	[0.00642931]	CSM5LLGB_P_R_k105_21620_6
-0.07012252877094799	0.9814535234958788	[0.93669598]	CSM5LLGB_P_R_k105_2166_11
-0.020640856072499665	0.02106161552782957	[0.93916177]	CSM5LLGB_P_R_k105_21714_1
0.3996166154209873	2.3632795113528036	[0.25456846]	CSM5LLGB_P_R_k105_21868_2
-0.43722228023351134	-0.4765548652168372	[0.75706557]	CSM5LLGB_P_R_k105_21993_2
0.6005692802272745	2.966510089604708	[0.05585853]	CSM5LLGB_P_R_k105_22082_2
0.3697010224692462	2.0784515282535954	[0.32240351]	CSM5LLGB_P_R_k105_2210_2
-0.4780905844937694	-2.891567898998587	[0.27671857]	CSM5LLGB_P_R_k105_22117_1
0.19499630190732556	2.189967544269202	[0.80097289]	CSM5LLGB_P_R_k105_22174_2
0.10869594986223437	0.0	[0.78847347]	CSM5LLGB_P_R_k105_22189_2
-0.5872734581756078	-0.5492691132806415	[0.16243776]	CSM5LLGB_P_R_k105_22191_3
-0.20373127037908514	-0.653942855150351	[0.49387969]	CSM5LLGB_P_R_k105_22193_2
0.48684766034952665	2.744847811838285	[0.12895114]	CSM5LLGB_P_R_k105_22229_2
0.603312458024359	2.915057636660077	[0.09503135]	CSM5LLGB_P_R_k105_22468_3
-0.8809285143220708	-0.5024440555825634	[0.00134661]	CSM5LLGB_P_R_k105_22566_56
-0.9603376900753932	-2.4285650032233685	[0.00124771]	CSM5LLGB_P_R_k105_22612_9
0.03876920998993506	-6.406853007629837e-16	[0.96113813]	CSM5LLGB_P_R_k105_2265_13
-0.3964041706293414	-0.04182017569462706	[0.66219576]	CSM5LLGB_P_R_k105_2265_14
0.26993050838898724	1.7280779714791494	[0.50473083]	CSM5LLGB_P_R_k105_22661_7
0.20520487178453306	0.9212832244088125	[0.710609]	CSM5LLGB_P_R_k105_22890_1
0.2724149935910893	1.8541821770827587	[0.78072892]	CSM5LLGB_P_R_k105_23059_2
-0.6000476042927788	-0.5091983125290008	[0.10086496]	CSM5LLGB_P_R_k105_23196_78
-0.39640417062934147	-0.041820175694627225	[0.66219576]	CSM5LLGB_P_R_k105_23196_79
0.4658593252252091	1.9143920921070383	[0.25564731]	CSM5LLGB_P_R_k105_23286_1
0.3389440635367461	0.7092911733057229	[0.5863754]	CSM5LLGB_P_R_k105_23311_7
0.4094485706333725	0.15911868135052212	[0.55175625]	CSM5LLGB_P_R_k105_23335_2
0.6013934072314798	3.6130645001350796	[0.18189033]	CSM5LLGB_P_R_k105_23497_5
-0.35345783509966316	-0.13463730577003538	[0.34594653]	CSM5LLGB_P_R_k105_2353_2
-0.7575381262071517	-0.9838242586635606	[0.03269183]	CSM5LLGB_P_R_k105_23623_3
-0.10592100332692472	-0.09035543501895292	[0.86227973]	CSM5LLGB_P_R_k105_23660_1
-0.811429919096432	-1.41094219638653	[0.01075191]	CSM5LLGB_P_R_k105_23882_2
-1.0846336133464796	-0.9978740516679062	[1.58938409e-05]	CSM5LLGB_P_R_k105_23884_82
-0.3361667389900788	-0.04182017569462706	[0.70265675]	CSM5LLGB_P_R_k105_23901_4
-0.5197275061330024	-0.6345010141557358	[0.19648551]	CSM5LLGB_P_R_k105_23931_1
0.014350807266913897	0.5923691886851781	[0.97056006]	CSM5LLGB_P_R_k105_2420_2
0.3879833379131393	2.5403332894624313	[0.27377436]	CSM5LLGB_P_R_k105_24290_5
-0.8551690413737705	-1.2185565913557945	[0.00189248]	CSM5LLGB_P_R_k105_24377_4
-0.5977809017246513	-0.5191108954598483	[0.06567737]	CSM5LLGB_P_R_k105_24389_1
-0.4004471045779316	-0.46004247004186993	[0.22854]	CSM5LLGB_P_R_k105_24425_1
0.30746383261524096	2.787088271837367	[0.5447035]	CSM5LLGB_P_R_k105_2451_1
-0.6931421065437898	-0.8564465654771486	[0.03252933]	CSM5LLGB_P_R_k105_24557_20
0.44071394313209916	2.4924020116058307	[0.1863105]	CSM5LLGB_P_R_k105_24610_25
0.07495796921544091	1.0290358484489415	[0.77771284]	CSM5LLGB_P_R_k105_24610_29
0.2518970044943964	2.1486692630392032	[0.53635351]	CSM5LLGB_P_R_k105_24610_31
0.43276073539527166	0.19146603155567163	[0.60147929]	CSM5LLGB_P_R_k105_2466_17
-0.11937893768638888	0.5710520191887757	[0.87663618]	CSM5LLGB_P_R_k105_2466_23
-0.49393127302419015	-1.5654623089121533	[0.21470488]	CSM5LLGB_P_R_k105_2466_9
-0.8976690175240444	-0.9698119806762432	[0.0022956]	CSM5LLGB_P_R_k105_24699_6
0.3538651976614454	2.6757523900942632	[0.27081915]	CSM5LLGB_P_R_k105_24715_5
-0.5349350564456473	0.09644370863303102	[0.20078799]	CSM5LLGB_P_R_k105_25029_3
-0.07178068948388935	0.05982639825539998	[0.99359437]	CSM5LLGB_P_R_k105_25115_10
-0.3206100664714669	-0.1276493872671419	[0.88250467]	CSM5LLGB_P_R_k105_25115_11
0.09492251797435615	0.2919169383731081	[0.82859964]	CSM5LLGB_P_R_k105_25115_12
0.1607915728163644	0.11681085156525417	[0.80377838]	CSM5LLGB_P_R_k105_25115_22
-0.2329818927915898	0.2924263956509657	[0.77393145]	CSM5LLGB_P_R_k105_25115_24
-0.05481710293702681	-0.33736570498380525	[0.95583493]	CSM5LLGB_P_R_k105_25115_31
-0.19388707445109132	-0.08791689034469735	[0.81255093]	CSM5LLGB_P_R_k105_25115_35
0.011986866067636773	-0.10525025650960956	[0.96469742]	CSM5LLGB_P_R_k105_25115_42
-0.1637916106299874	-0.39300970388685985	[0.88746285]	CSM5LLGB_P_R_k105_25115_44
0.3733162596879366	2.2220928576358054	[0.31937395]	CSM5LLGB_P_R_k105_2513_10
0.02930731647299228	0.2337231161074328	[0.98325088]	CSM5LLGB_P_R_k105_25260_2
-0.6344921160447186	-0.06397647218082683	[0.02873021]	CSM5LLGB_P_R_k105_25454_2
-0.19923268377153566	-0.2037513154566702	[0.73982119]	CSM5LLGB_P_R_k105_2548_4
0.12387668445883884	2.786095258570865	[0.73959017]	CSM5LLGB_P_R_k105_25565_3
-0.3513812748924715	0.6030017579836536	[0.6760113]	CSM5LLGB_P_R_k105_25795_10
-0.27212748175973794	1.4576954141312788	[0.60311041]	CSM5LLGB_P_R_k105_25897_12
0.4389699763383042	2.3176649393002706	[0.2577311]	CSM5LLGB_P_R_k105_25944_6
0.5092950683426399	2.906280175080905	[0.30210864]	CSM5LLGB_P_R_k105_25991_3
-0.18035159625936223	-0.3014583608503643	[0.5480922]	CSM5LLGB_P_R_k105_26026_1
0.2444928404354883	3.42977991101315	[0.56961901]	CSM5LLGB_P_R_k105_26030_2
-0.9653170428089559	-0.5195211644437104	[0.00080229]	CSM5LLGB_P_R_k105_26086_3
-0.544995795705572	-1.0898914498804009	[0.31724394]	CSM5LLGB_P_R_k105_26151_2
-0.22456246825890044	0.2215153721714019	[0.76979379]	CSM5LLGB_P_R_k105_26212_1
-0.655759774643303	-0.20454718810567896	[0.02323294]	CSM5LLGB_P_R_k105_26274_76
-0.36397403852828153	-0.8980845516229153	[0.75103421]	CSM5LLGB_P_R_k105_26398_9
-0.9277212754646882	-3.106666681630549	[0.00176505]	CSM5LLGB_P_R_k105_26537_1
-0.6901734449381919	-0.15708519544016228	[0.07986733]	CSM5LLGB_P_R_k105_26565_1
0.23694926369636726	1.409246564410827	[0.61403645]	CSM5LLGB_P_R_k105_26565_2
-0.15142065535057891	-1.1998876599087007	[0.75917384]	CSM5LLGB_P_R_k105_26849_2
0.20931229689705694	0.3711485157593489	[0.65856662]	CSM5LLGB_P_R_k105_26907_3
0.11973021097742362	0.9305790707867858	[0.74473864]	CSM5LLGB_P_R_k105_27003_2
0.26314507282362903	0.1440227282732491	[0.52767594]	CSM5LLGB_P_R_k105_27099_1
0.631470714882834	5.549186003179059	[0.14910664]	CSM5LLGB_P_R_k105_27224_3
0.35585130482611727	0.853646745950968	[0.51118829]	CSM5LLGB_P_R_k105_27224_4
-0.8766463450154292	-0.12268391879843255	[0.00318176]	CSM5LLGB_P_R_k105_27232_24
0.04383389317571653	0.7529470371119614	[0.87292326]	CSM5LLGB_P_R_k105_27276_2
0.6013742136590574	4.439967659478054	[0.19637375]	CSM5LLGB_P_R_k105_27287_13
0.2719688507013884	2.4708895949081233	[0.6582121]	CSM5LLGB_P_R_k105_27287_17
0.5220986579726888	2.8832379403268953	[0.18175947]	CSM5LLGB_P_R_k105_27297_1
0.2491872257038459	0.021061615527829886	[0.70172826]	CSM5LLGB_P_R_k105_2729_1
0.5293612107089545	3.0067747012199417	[0.27767282]	CSM5LLGB_P_R_k105_27334_2
0.4856457779038659	1.8687743300777426	[0.16619276]	CSM5LLGB_P_R_k105_27338_5
0.1597935543565423	0.04783262362432779	[0.94621217]	CSM5LLGB_P_R_k105_27349_110
-0.797994528787707	-2.951974137090213	[0.01098387]	CSM5LLGB_P_R_k105_27349_125
-0.7140467359107102	-2.241190779267935	[0.04056118]	CSM5LLGB_P_R_k105_27349_132
0.44546789509304563	2.638196646221948	[0.24142841]	CSM5LLGB_P_R_k105_27363_1
0.4562883275688019	2.8832075828238253	[0.18749047]	CSM5LLGB_P_R_k105_27791_8
-0.5397683589193725	-0.7786396841970226	[0.26220167]	CSM5LLGB_P_R_k105_27879_2
-0.4834777454248596	-0.1908798807058847	[0.25894089]	CSM5LLGB_P_R_k105_28050_1
-0.6836726584347796	-1.2179066849719824	[0.07185506]	CSM5LLGB_P_R_k105_28112_2
0.13099176839559346	2.3677161705234546	[0.81542194]	CSM5LLGB_P_R_k105_28126_3
-0.7117610404729234	0.19923057037085473	[0.00545439]	CSM5LLGB_P_R_k105_28165_1
0.493916794159525	2.4801845265992046	[0.16238859]	CSM5LLGB_P_R_k105_28252_2
0.05779064273825112	2.4288306508350166	[0.85983744]	CSM5LLGB_P_R_k105_28563_1
-1.0437049067945614	-1.2467568852786124	[4.52676621e-05]	CSM5LLGB_P_R_k105_28572_11
-0.9987472241245745	-0.670934487681689	[9.27766721e-05]	CSM5LLGB_P_R_k105_28572_25
-0.1046124603981702	-0.14511335694343272	[0.81202487]	CSM5LLGB_P_R_k105_28792_2
-0.48144525059065324	-0.041820175694627225	[0.20419437]	CSM5LLGB_P_R_k105_29108_8
0.4181921028664575	2.966235999361022	[0.30937231]	CSM5LLGB_P_R_k105_29125_6
0.16578191628053515	3.906014031999897	[0.60893978]	CSM5LLGB_P_R_k105_29141_10
0.2550921194084153	1.4507657619977097	[0.38013268]	CSM5LLGB_P_R_k105_29141_2
0.49832446955577914	3.1909278828718146	[0.15364127]	CSM5LLGB_P_R_k105_29141_9
-0.39705246713046005	-0.9174978121022861	[0.37841723]	CSM5LLGB_P_R_k105_29195_1
-0.47203540415780854	-0.7445394853029506	[0.15538922]	CSM5LLGB_P_R_k105_2921_3
0.08540524407016764	2.6719817345905623	[0.94095194]	CSM5LLGB_P_R_k105_29247_1
-0.5021279821725144	-2.1700699287114924	[0.17353255]	CSM5LLGB_P_R_k105_2944_3
-0.5060484168316228	-0.7481073138859387	[0.20463675]	CSM5LLGB_P_R_k105_29609_1
0.27377142194162607	2.0968677545883314	[0.46655022]	CSM5LLGB_P_R_k105_29654_2
-0.05440474428771123	-0.0418201756946269	[0.89817535]	CSM5LLGB_P_R_k105_29702_1
-0.38454517633941454	0.10326235807526155	[0.2845862]	CSM5LLGB_P_R_k105_29756_2
-0.22822909366404573	-0.43654197319605287	[0.42269192]	CSM5LLGB_P_R_k105_30039_1
0.22604743008747766	2.081567648563907	[0.74780102]	CSM5LLGB_P_R_k105_30254_3
-0.29991135078502085	0.16240370910657512	[0.76305249]	CSM5LLGB_P_R_k105_30354_2
-0.8463297528305042	-1.7445590874305819	[0.00573052]	CSM5LLGB_P_R_k105_30441_2
0.14924991415253097	1.363018175647817	[0.76117405]	CSM5LLGB_P_R_k105_30509_6
-0.1959901136385042	0.13142745042504217	[0.87430667]	CSM5LLGB_P_R_k105_3055_2
-0.31308623434254	-0.48801003978221236	[0.60665331]	CSM5LLGB_P_R_k105_30664_2
-0.3705098026538656	-0.4608654058530238	[0.33233096]	CSM5LLGB_P_R_k105_30707_4
-0.7784806448971502	-0.2578209436849981	[0.01237358]	CSM5LLGB_P_R_k105_3084_18
-0.48671184308796167	-1.3557422697993007	[0.22843634]	CSM5LLGB_P_R_k105_3084_32
-0.517185826372261	-0.229726443943239	[0.18157682]	CSM5LLGB_P_R_k105_3084_33
-0.44526358050848297	-1.2374756235491233	[0.22519737]	CSM5LLGB_P_R_k105_3084_38
-0.0009238308322160785	0.16273132628038448	[0.99694762]	CSM5LLGB_P_R_k105_30974_3
-0.11302789401294627	0.04943304258811145	[0.99225806]	CSM5LLGB_P_R_k105_31002_2
0.03517562010441703	-0.06029265416927287	[0.89195131]	CSM5LLGB_P_R_k105_31106_2
0.2551299045676056	2.1635252467235175	[0.52507611]	CSM5LLGB_P_R_k105_31128_2
0.42349806319604516	1.2926345156777004	[0.8239837]	CSM5LLGB_P_R_k105_31207_10
-0.4966639640682611	0.05901683022155546	[0.10331128]	CSM5LLGB_P_R_k105_31297_3
0.12483120384883618	2.345709156484909	[0.84835879]	CSM5LLGB_P_R_k105_31509_11
0.10128567793522343	0.929452555016584	[0.81423622]	CSM5LLGB_P_R_k105_31509_3
0.4343678108704131	0.4519000247649012	[0.44893421]	CSM5LLGB_P_R_k105_31590_3
0.21782533297171566	1.996022266210121	[0.44381275]	CSM5LLGB_P_R_k105_31610_2
0.39578954371645303	2.527921018631381	[0.25931569]	CSM5LLGB_P_R_k105_31614_1
-0.13930411818647487	-0.2562497277061094	[0.81130289]	CSM5LLGB_P_R_k105_31724_2
0.20207856339966643	1.6810517439446717	[0.50053485]	CSM5LLGB_P_R_k105_31749_2
-0.4417362538211554	-5.575211998636988	[0.59286319]	CSM5LLGB_P_R_k105_32004_3
-0.27541646911093487	-1.4252698735658504	[0.67064166]	CSM5LLGB_P_R_k105_32010_1
-0.3515797497830225	-0.7070529649202318	[0.62612864]	CSM5LLGB_P_R_k105_32019_2
-0.2063868173184503	-0.21855922934701935	[0.74462673]	CSM5LLGB_P_R_k105_3219_6
-0.567564481642914	-0.6072393891795289	[0.0964022]	CSM5LLGB_P_R_k105_32217_42
-0.6376886410567532	-1.9658550275683342	[0.09050214]	CSM5LLGB_P_R_k105_32268_1
-0.4452116436729592	-0.62765728757469	[0.19618008]	CSM5LLGB_P_R_k105_32321_3
-0.5149738932123405	-0.6728437762047349	[0.20187356]	CSM5LLGB_P_R_k105_32462_2
-0.8913865178700535	-0.976749838710713	[0.00153362]	CSM5LLGB_P_R_k105_32519_6
0.16970555529366674	1.4449993597113893	[0.84282986]	CSM5LLGB_P_R_k105_32812_4
-0.15057622567137374	0.03432716661931972	[0.76782249]	CSM5LLGB_P_R_k105_32820_3
-0.777426765612129	-1.198413405215978	[0.01490188]	CSM5LLGB_P_R_k105_32916_8
0.4324597457591165	0.24399225968487015	[0.52973839]	CSM5LLGB_P_R_k105_33040_1
0.05432494398764554	0.09674359010148761	[0.83716081]	CSM5LLGB_P_R_k105_33190_10
0.23064979988457596	0.08801107975485875	[0.51178717]	CSM5LLGB_P_R_k105_33190_12
-0.17096172182735772	0.6297611203640534	[0.68979535]	CSM5LLGB_P_R_k105_33190_15
0.5981989964182123	3.2250982121987106	[0.10046592]	CSM5LLGB_P_R_k105_33190_22
-0.3538836306486855	-0.0418201756946269	[0.61761603]	CSM5LLGB_P_R_k105_33190_3
0.1915816376922433	0.5120578256196378	[0.62517853]	CSM5LLGB_P_R_k105_33190_32
-0.25514399162061174	-0.06451673890874852	[0.35925779]	CSM5LLGB_P_R_k105_33198_2
0.229856825199278	1.698552761177967	[0.62139665]	CSM5LLGB_P_R_k105_33201_4
0.0791891550548508	1.4461133072959516	[0.76068321]	CSM5LLGB_P_R_k105_33239_2
0.14839117716642147	1.5599654947942214	[0.64950466]	CSM5LLGB_P_R_k105_33286_1
-0.30658066906983267	0.8567487691235721	[0.48324409]	CSM5LLGB_P_R_k105_33299_41
0.36925434916927125	1.6160033891714745	[0.39318792]	CSM5LLGB_P_R_k105_33325_6
-0.17536490601834637	0.6560275723334097	[0.83208114]	CSM5LLGB_P_R_k105_33493_2
-1.0508293571781238	-1.231104709363551	[0.00018819]	CSM5LLGB_P_R_k105_33822_1
-0.628723187771749	0.41303502022272054	[0.16682818]	CSM5LLGB_P_R_k105_34055_6
-0.15925809149821837	-0.3275878192199078	[0.91471286]	CSM5LLGB_P_R_k105_34174_2
-0.346039962931589	1.3037319772344693	[0.28849471]	CSM5LLGB_P_R_k105_34307_16
0.3575435937700102	4.951778977278617	[0.34555089]	CSM5LLGB_P_R_k105_34323_5
0.5099792692598609	2.574736682689203	[0.22997618]	CSM5LLGB_P_R_k105_34323_6
0.019120718622320555	-4.805139755722377e-16	[0.94177106]	CSM5LLGB_P_R_k105_34509_11
-0.32959181156231476	-0.47944650974977865	[0.41959226]	CSM5LLGB_P_R_k105_34563_1
-0.138133648845549	-0.2581004115044946	[0.70547698]	CSM5LLGB_P_R_k105_34563_2
0.6333911555038729	2.7920582647753696	[0.1316945]	CSM5LLGB_P_R_k105_34631_2
-0.5897914979566123	-0.23942793751972666	[0.1266917]	CSM5LLGB_P_R_k105_34890_1
-0.7725632585512573	-1.6363434690583385	[0.01611003]	CSM5LLGB_P_R_k105_3492_6
-1.4278773843766994	-1.904928234362192	[6.43918718e-09]	CSM5LLGB_P_R_k105_34989_2
0.3583820225674745	2.48332020595709	[0.36752541]	CSM5LLGB_P_R_k105_34995_1
-0.12414153235371159	-0.428729172935292	[0.76883184]	CSM5LLGB_P_R_k105_35353_2
-0.3393468673282776	0.38596154959761675	[0.35331946]	CSM5LLGB_P_R_k105_35595_4
-0.9680169149541837	-0.6202134317051347	[0.00063092]	CSM5LLGB_P_R_k105_35625_47
0.2857873688590023	0.7485091868421149	[0.62433722]	CSM5LLGB_P_R_k105_3563_1
-0.3481371031871249	-0.557147057406177	[0.4823032]	CSM5LLGB_P_R_k105_35752_2
0.5270951685672376	1.77831590975262	[0.06984414]	CSM5LLGB_P_R_k105_35819_4
-0.11680058197912188	1.9501800164323595	[0.75089024]	CSM5LLGB_P_R_k105_35836_3
0.3114356705863732	2.9633654529650837	[0.49327794]	CSM5LLGB_P_R_k105_35981_1
-0.8879501599883094	-0.5937718912266723	[0.00318738]	CSM5LLGB_P_R_k105_35993_2
-0.866951046888312	-0.8810200617111171	[0.00416794]	CSM5LLGB_P_R_k105_36013_6
-0.47435459138936115	-0.08224472447122375	[0.276126]	CSM5LLGB_P_R_k105_36039_6
-0.7917918025119008	-0.0704383528792536	[0.01161772]	CSM5LLGB_P_R_k105_36053_4
-0.27492398047899463	0.5498419873171492	[0.45175374]	CSM5LLGB_P_R_k105_36250_2
0.5306866562236481	2.7004030954075224	[0.08159295]	CSM5LLGB_P_R_k105_36356_7
-0.01007690938432281	1.7502401674196462	[0.97084044]	CSM5LLGB_P_R_k105_36403_4
-0.5457886238913405	-0.09487243173624467	[0.17514033]	CSM5LLGB_P_R_k105_36444_16
-0.2897498194273405	-1.1814785261561205	[0.56948984]	CSM5LLGB_P_R_k105_36450_7
0.7795159325279077	4.3059716937240635	[0.02593641]	CSM5LLGB_P_R_k105_36464_11
0.050320409453942595	2.060694201088763	[0.86193876]	CSM5LLGB_P_R_k105_36469_2
0.6378604345370447	6.666791856479111	[0.12081472]	CSM5LLGB_P_R_k105_36469_4
-1.1671821929551238	-1.077280108496461	[1.56970549e-06]	CSM5LLGB_P_R_k105_36709_34
-0.0398363702291328	-0.16475116661089134	[0.90229]	CSM5LLGB_P_R_k105_36735_2
-0.2991233617514769	-0.321203181119808	[0.47126038]	CSM5LLGB_P_R_k105_36737_1
0.4016758908427412	1.2466892304854242	[0.25989802]	CSM5LLGB_P_R_k105_36742_10
0.31416512749258924	2.275605037785279	[0.52420087]	CSM5LLGB_P_R_k105_36742_13
0.11517258075253387	1.7644123247678294	[0.75921271]	CSM5LLGB_P_R_k105_36742_14
-0.38864689677929337	1.1129866101256485	[0.26976091]	CSM5LLGB_P_R_k105_36742_2
-0.8249850695943384	-1.473777179750166	[0.00703676]	CSM5LLGB_P_R_k105_36967_4
0.18704394267048582	2.362362856890819	[0.62858157]	CSM5LLGB_P_R_k105_37002_4
-0.14437548961581587	-0.3333693131816635	[0.66669876]	CSM5LLGB_P_R_k105_37221_3
0.2461281961743236	2.820299243033566	[0.4972429]	CSM5LLGB_P_R_k105_37237_2
0.38173312616458394	1.1740965263146983	[0.58096977]	CSM5LLGB_P_R_k105_37253_2
0.32383162027986784	2.368492600927613	[0.56541402]	CSM5LLGB_P_R_k105_37276_3
0.21345433271165126	1.448133742491877	[0.77239756]	CSM5LLGB_P_R_k105_37316_3
-0.0038592994575073736	-0.7162604470797839	[0.98832031]	CSM5LLGB_P_R_k105_37722_3
-0.962244282950266	-1.0861590645738302	[0.00032779]	CSM5LLGB_P_R_k105_37836_1
0.5763547109215141	2.248325789691999	[0.27274754]	CSM5LLGB_P_R_k105_37900_3
-0.9793958686492533	-0.7212462295361226	[0.00064669]	CSM5LLGB_P_R_k105_38028_21
-0.8523532723148973	-1.2124933022277768	[0.01003545]	CSM5LLGB_P_R_k105_38050_4
0.4751038807994068	2.2403999883180425	[0.44327004]	CSM5LLGB_P_R_k105_3809_2
-0.3313537571061148	-2.3027612668621136	[0.29207564]	CSM5LLGB_P_R_k105_38419_11
-0.43335724075464227	-2.466602095518191	[0.35961758]	CSM5LLGB_P_R_k105_38419_3
-0.28130802198012095	3.382783018457177	[0.34996518]	CSM5LLGB_P_R_k105_38468_5
0.046515177533603944	0.6276642731461699	[0.90308281]	CSM5LLGB_P_R_k105_38512_2
-0.07803760875939936	-0.03003089799139009	[0.8780272]	CSM5LLGB_P_R_k105_3876_1
0.13861883806025205	0.034766044800242805	[0.70938649]	CSM5LLGB_P_R_k105_39121_5
-0.2294953005354147	-0.9216383725412175	[0.69642191]	CSM5LLGB_P_R_k105_39159_11
-0.009991310613817918	1.8458734995665356	[0.96977619]	CSM5LLGB_P_R_k105_39305_21
-0.38024978316704244	-0.15720785008414717	[0.50037988]	CSM5LLGB_P_R_k105_39305_26
0.27901899671076646	2.854295706955764	[0.45169019]	CSM5LLGB_P_R_k105_3931_10
0.3290305876259353	1.0959044813162204	[0.44797408]	CSM5LLGB_P_R_k105_39365_1
-0.4570792152925067	-1.4436949623978879	[0.45816854]	CSM5LLGB_P_R_k105_39596_1
0.5027722686055949	2.2346710924618116	[0.16176818]	CSM5LLGB_P_R_k105_39618_1
0.3884739525307052	2.379817039752137	[0.28255692]	CSM5LLGB_P_R_k105_39727_6
-0.5965428155030912	-0.02585656650665191	[0.08406813]	CSM5LLGB_P_R_k105_39872_2
0.3800080783214435	2.0607542618206187	[0.56326556]	CSM5LLGB_P_R_k105_39938_6
-0.021604906509704785	-2.01164015887995	[0.93618137]	CSM5LLGB_P_R_k105_4019_5
0.5006947489342132	2.912404191413092	[0.22727952]	CSM5LLGB_P_R_k105_40298_4
-0.26528578375337014	0.37010361526893565	[0.49003387]	CSM5LLGB_P_R_k105_40350_1
-0.2788950645578985	-0.3162404496927081	[0.52362206]	CSM5LLGB_P_R_k105_40369_2
0.24951944963935266	2.064923325775541	[0.55274024]	CSM5LLGB_P_R_k105_40371_3
-0.22865251440151776	1.5578247473884588	[0.60717939]	CSM5LLGB_P_R_k105_4037_1
-0.4729215261528088	-0.3775130699804002	[0.53795688]	CSM5LLGB_P_R_k105_40515_2
0.19369656378125524	1.7400117832915742	[0.5557371]	CSM5LLGB_P_R_k105_4052_8
-0.7475668104479899	-4.66165009404454	[0.03369301]	CSM5LLGB_P_R_k105_40632_5
-0.23832241682885633	-0.14835153672161744	[0.51374494]	CSM5LLGB_P_R_k105_40837_1
-0.2795313806463373	-0.5928561807619112	[0.31737575]	CSM5LLGB_P_R_k105_40837_3
0.4195706982115454	0.9739806411379427	[0.18084249]	CSM5LLGB_P_R_k105_40869_3
-0.09738029998082269	3.203426503814917e-16	[0.81041876]	CSM5LLGB_P_R_k105_41043_2
[truncated: 245,289 more rows]
[truncated: 1 more columns]
